# Supplementary material for: Adverse childhood experiences and elder abuse victimization nexus: A systematic review and meta-analysis
Source: PLoS One. 2025 Feb 5;20(2):e0316902. doi: 10.1371/journal.pone.0316902 (PMC11798435; doi:10.1371/journal.pone.0316902)
Supplement: S2 File — (XLSX) [file pone.0316902.s002.xlsx]

## Sheet: Sheet1
Paper type	Authors	Year	Title		Journal Type			Volume		Issue	Page number	Exclusion reasons
Included Article
Journal Article	M. Asyraf; M. P. Dunne; N. N. Hairi; F. M. Hairi; N. Radzali; C. W. Yuen	2021	The association between elder abuse and childhood adversity: A study of older adults in Malaysia		PLoS ONE		Public Library of Science	16		7
Journal Article	Burnes, D., Pillemer, K., Rosen, T., Lachs, M. S., & McDonald, L. (2022)	2022	Elder abuse prevalence and risk factors: findings from the Canadian Longitudinal Study on Aging.		Nature aging,			2		7	784-795.
Journal Article	Dong, X., & Wang, B.	2019	Associations of child maltreatment and intimate partner violence with elder abuse in a US Chinese population. , 179(7), 889-896.		JAMA internal medicine			179		7	889-896
Journal Article	M. Chen; Y. Fu	2022	Adverse Childhood Experiences: Are They Associated With Greater Risk of Elder Abuse Victimization?		Journal of Interpersonal Violence	Thousand Oaks, California	Sage Publications Inc.	37		19/20	NP17662-NP17687
Journal Article	S. D. Easton; J. Kong	2021	Childhood Adversities, Midlife Health, and Elder Abuse Victimization: A Longitudinal Analysis Based on Cumulative Disadvantage Theory		Journals of Gerontology Series B: Psychological Sciences & Social Sciences		Oxford University Press / USA	76		10	2086-2097
Journal Article	Giraldo-Rodríguez, L., Mino-León, D., Aragón-Grijalva, S. O., & Agudelo-Botero, M.	2022	The revictimization of older Mexican women: understanding the accumulation of multiple victimizations throughout a lifetime.		BMC geriatrics			22			1-12
Journal Article	J. Kong; S. D. Easton	2019	Re-experiencing violence across the life course: Histories of childhood maltreatment and elder abuse victimization		The Journals of Gerontology: Series B: Psychological Sciences and Social Sciences		Oxford University Press	74		5	853-857
Journal Article	L. McDonald; C. Thomas	2013	Elder abuse through a life course lens		International Psychogeriatrics		Cambridge University Press	25		8	1235-1243
Journal Article	Wiklund, N., Ludvigsson, M., Nägga, K., & Simmons, J.	2022	Elder abuse and life-course victimization in hospitalized older adults in Sweden: prevalence and associations with mental ill-health.		BMC geriatrics			22		1	929
Excluded
Journal Article	T. Zhang; N. P. Morris; D. E. McNiel; R. Binder	2023	Elder Financial Exploitation in the Digital Age		J Am Acad Psychiatry Law			51		2	173-180	Excluded during title/abstract screening
Journal Article	P. J. Whiteman; W. L. Macias-Konstantopoulos; P. Relan; A. Knopov; M. L. Ranney; R. J. Riviello	2023	Violence and Abuse: A Pandemic Within a Pandemic		West J Emerg Med			24		4	743-750	Excluded during title/abstract screening
Journal Article	H. R. White; N. E. Frisch-Scott	2023	Childhood Victimization and Adult Incarceration: A Review of the Literature		Trauma Violence Abuse			24		3	1543-1559	Excluded during title/abstract screening
Journal Article	Y. Wang; X. Chen; K. Zhou; H. Zhang	2023	A Meta-Analysis of the Effects of Childhood Maltreatment on Elderly Depression		Trauma Violence Abuse			24		3	1593-1607	Excluded during title/abstract screening
Journal Article	N. E. van Gelder; S. A. Ligthart; K. A. van Rosmalen-Nooijens; J. B. Prins; S. Oertelt-Prigione	2023	Effectiveness of the SAFE eHealth Intervention for Women Experiencing Intimate Partner Violence and Abuse: Randomized Controlled Trial, Quantitative Process Evaluation, and Open Feasibility Study		J Med Internet Res			25			e42641	Excluded during title/abstract screening
Journal Article	I. C. Uzoho; K. Baptiste-Roberts; A. Animasahun; Y. Bronner	2023	The Impact of COVID-19 Pandemic on Intimate Partner Violence (IPV) Against Women		Int J Soc Determinants Health Health Serv			53		4	494-507	Excluded during title/abstract screening
Journal Article	J. Uysal; S. C. Boyce; C. C. Undie; W. Liambila; S. Wendoh; E. Pearson; N. E. Johns; J. G. Silverman	2023	Effects of a clinic-based reproductive empowerment intervention on proximal outcomes of contraceptive use, self-efficacy, attitudes, and awareness and use of survivor services: a cluster-controlled trial in Nairobi, Kenya		Sex Reprod Health Matters			31		1	2227371	Excluded during title/abstract screening
Journal Article	V. Tzouvara; P. Kupdere; K. Wilson; L. Matthews; A. Simpson; U. Foye	2023	Adverse childhood experiences, mental health, and social functioning: A scoping review of the literature		Child Abuse Negl			139			106092	Excluded during title/abstract screening
Journal Article	S. Sun; W. Nardi; M. Murphy; T. Scott; F. Saadeh; A. Roy; J. Brewer	2023	Mindfulness-Based Mobile Health to Address Unhealthy Eating Among Middle-Aged Sexual Minority Women With Early Life Adversity: Mixed Methods Feasibility Trial		J Med Internet Res			25			e46310	Excluded during title/abstract screening
Journal Article	R. Stephenson; C. Washington; L. A. Darbes; L. Hightow-Weidman; P. Sullivan; K. E. Gamarel	2023	Sexual Relationship Violence Among Young, Partnered Sexual Minority Men in the United States		J Interpers Violence			38		2025-12-11	7804-7823	Excluded during title/abstract screening
Journal Article	C. N. Spencer; M. Khalil; M. Herbert; A. Y. Aravkin; A. Arrieta; M. J. Baeza; F. Bustreo; J. Cagney; R. J. C. Calderon-Anyosa; S. Carr; J. K. Chandan; C. V. N. Coll; F. M. D. de Andrade; G. N. de Andrade; A. N. Debure; L. S. Flor; B. Hammond; S. I. Hay; F. N. Knaul; R. Q. H. Lim; S. A. McLaughlin; S. Minhas; J. K. Mohr; E. C. Mullany; C. J. L. Murray; E. M. O'Connell; V. Patwardhan; S. Reinach; D…	2023	Health effects associated with exposure to intimate partner violence against women and childhood sexual abuse: a burden of proof study		Nat Med			29		12	3243-3258	Excluded during title/abstract screening
Journal Article	T. Schalk; J. Oliero; E. Fedele; V. Trousset; T. Lefèvre	2023	Evaluation of Multidimensional Functional Impairment in Adult Sexual Assault Survivors, with a Focus on Its Psychological, Physical, and Social Dimensions, Based on Validated Measurements: A PRISMA Systematic Review		Int J Environ Res Public Health			20		14		Excluded during title/abstract screening
Journal Article	K. R. K. Saunders; S. Landau; L. M. Howard; H. L. Fisher; L. Arseneault; G. F. H. McLeod; S. Oram	2023	Past-year intimate partner violence perpetration among people with and without depression: an individual participant data (IPD) meta-mediation analysis		Soc Psychiatry Psychiatr Epidemiol			58		12	1735-1747	Excluded during title/abstract screening
Journal Article	R. C. D. Santos-Rodrigues; G. K. N. Araújo-Monteiro; A. M. N. Dantas; P. J. F. Beserra; R. M. Morais; R. Q. Souto	2023	Elder abuse: a conceptual analysis		Rev Bras Enferm			76		6	e20230150	Excluded during title/abstract screening
Journal Article	F. Sabet; A. Prost; S. Rahmanian; H. Al Qudah; M. N. Cardoso; J. B. Carlin; S. M. Sawyer; G. C. Patton	2023	The forgotten girls: the state of evidence for health interventions for pregnant adolescents and their newborns in low-income and middle-income countries		Lancet			402		10412	1580-1596	Excluded during title/abstract screening
Journal Article	C. L. Ruva; K. D. Smith; E. C. Sykes	2023	Gender, Generations, and Guilt: Defendant Gender and Age Affect Jurors' Decisions and Perceptions in an Intimate Partner Homicide Trial		J Interpers Violence			38		23-24	12089-12112	Excluded during title/abstract screening
Journal Article	M. Rousseau; I. Asselin; R. Morello; X. Lecoutour; J. Brouard; R. Fauvet; A. C. Pizzoferrato	2023	Prevalence and factors associated with active cybersexuality among teenagers between 15 and 17 years old: a cross sectional study in Normandy, France		Arch Pediatr			30		5	260-265	Excluded during title/abstract screening
Journal Article	D. Prior; S. Win; A. Hassiotis; I. Hall; M. A. Martiello; A. K. Ali	2023	Behavioural and cognitive-behavioural interventions for outwardly directed aggressive behaviour in people with intellectual disabilities		Cochrane Database Syst Rev			2		2	Cd003406	Excluded during title/abstract screening
Journal Article	L. Olié; M. C. Maternowska; D. Fry	2023	Addressing violence against children: A systematic review on interventions to accelerate the achievement of the UN sustainable development goal in Europe and Africa		Child Abuse Negl			145			106427	Excluded during title/abstract screening
Journal Article	L. O'Doherty; M. Whelan; G. J. Carter; K. Brown; L. Tarzia; K. Hegarty; G. Feder; S. J. Brown	2023	Psychosocial interventions for survivors of rape and sexual assault experienced during adulthood		Cochrane Database Syst Rev			10		10	Cd013456	Excluded during title/abstract screening
Journal Article	C. Muir; E. A. Adams; V. Evans; E. Geijer-Simpson; E. Kaner; S. M. Phillips; D. Salonen; D. Smart; L. Winstone; R. McGovern	2023	A Systematic Review of Qualitative Studies Exploring Lived Experiences, Perceived Impact, and Coping Strategies of Children and Young People Whose Parents Use Substances		Trauma Violence Abuse			24		5	3629-3646	Excluded during title/abstract screening
Journal Article	S. Mohammed; I. Yakubu; A. G. Fuseini; A. M. Abdulai; Y. H. Yakubu	2023	Systematic review and meta-analysis of the prevalence and determinants of exclusive breastfeeding in the first six months of life in Ghana		BMC Public Health			23		1	920	Excluded during title/abstract screening
Journal Article	M. Miller; V. Jones; C. Walter; L. Manning Ryan	2023	Epidemiology of Injuries to Early Adolescents from Family Violence Evaluated in an Urban Pediatric Emergency Department		Pediatr Emerg Care			39		3	113-119	Excluded during title/abstract screening
Journal Article	F. Mehdi; S. Dahlke; K. F. Hunter	2023	Developing a Comprehensive Understanding of Older Person Abuse in Canadian Immigrant Communities: An Integrative Review		Can J Nurs Res			55		2	139-152	Excluded during title/abstract screening
Journal Article	K. McNeal-Trice; L. Cauley	2023	Trauma-informed Child Welfare in North Carolina: An Interview with Child and Family Services Senior Director Lisa Cauley		N C Med J			84		5	319-321	Excluded during title/abstract screening
Journal Article	N. McKillop; S. Price	2023	The Potential for Anti-Stigma Interventions to Change Public Attitudes Toward Minor-Attracted Persons: A Replication and Extension of Jara and Jeglic's Study		J Child Sex Abus			32		6	694-714	Excluded during title/abstract screening
Journal Article	B. Marzbani; E. Ayubi; M. Barati; P. Sahrai	2023	The relationship between social support and dimensions of elder maltreatment: a systematic review and Meta-analysis		BMC Geriatr			23		1	869	Excluded during title/abstract screening
Journal Article	P. Martelletti; M. Leonardi; M. Ashina; R. Burstein; S. J. Cho; A. Charway-Felli; D. W. Dodick; R. Gil-Gouveia; L. Grazzi; C. Lampl; A. MaassenVanDenBrink; M. T. Minen; D. D. Mitsikostas; J. Olesen; M. O. Owolabi; U. Reuter; E. Ruiz de la Torre; S. Sacco; T. J. Schwedt; G. Serafini; N. Surya; C. Tassorelli; S. J. Wang; Y. Wang; T. Wijeratne; A. Raggi	2023	Rethinking headache as a global public health case model for reaching the SDG 3 HEALTH by 2030		J Headache Pain			24		1	140	Excluded during title/abstract screening
Journal Article	K. Mankad; J. Sidpra; D. M. Mirsky; A. J. Oates; G. C. Colleran; L. T. Lucato; E. Kan; T. Kilborn; N. Agrawal; A. H. Teeuw; P. Kelly; D. Zeitlin; J. Carter; G. D. Debelle; R. P. Berger; C. W. Christian; D. M. Lindberg; M. Raissaki; M. Argyropoulou; C. Adamsbaum; T. Cain; R. R. van Rijn; V. M. Silvera; A. Rossi; A. M. Kemp; A. K. Choudhary; A. C. Offiah	2023	International Consensus Statement on the Radiological Screening of Contact Children in the Context of Suspected Child Physical Abuse		JAMA Pediatr			177		5	526-533	Excluded during title/abstract screening
Journal Article	A. Maier; E. König; U. Hoffmann; J. M. Fegert; E. Brähler; V. Clemens	2023	Health-related quality of life after child maltreatment in institutions: Results from a representative population-based sample in Germany		Child Abuse Negl			146			106515	Excluded during title/abstract screening
Journal Article	M. Lu; J. Barlow; F. Meinck; L. Neelakantan	2023	Unpacking School-Based Child Sexual Abuse Prevention Programs: A Realist Review		Trauma Violence Abuse			24		4	2067-2081	Excluded during title/abstract screening
Journal Article	M. F. Lorber; D. M. Mitnick; S. S. Tiberio; R. E. Heyman; A. M. S. Slep; S. Trindade; G. N. Damewood; J. M. Bruzzese	2023	Demand-avoid-withdraw processes in adolescent dating aggression		Aggress Behav			49		3	274-287	Excluded during title/abstract screening
Journal Article	L. Li; A. Taeihagh; S. Y. Tan	2023	A scoping review of the impacts of COVID-19 physical distancing measures on vulnerable population groups		Nat Commun			14		1	599	Excluded during title/abstract screening
Journal Article	S. Lewis; M. T. Connolly; E. Salvo; P. F. Kimball; G. Rogers; A. MacNeil; D. Burnes	2023	Effect of an elder abuse and self-neglect intervention on repeat investigations by adult protective services: RISE project		J Am Geriatr Soc			71		11	3403-3412	Excluded during title/abstract screening
Journal Article	N. Letourneau; L. Anis; J. Novick; C. Pohl; H. Ntanda; M. Hart	2023	Impacts of the Attachment and Child Health (ATTACH(TM)) Parenting Program on Mothers and Their Children at Risk of Maltreatment: Phase 2 Results		Int J Environ Res Public Health			20		4		The outcome and/or the exposure variables are not directly related to the topic variables under study
Journal Article	M. Lee; A. Chansakul; J. A. Rotman; A. Rosen	2023	Elder Abuse		Radiol Clin North Am			61		1	65-70	Excluded during title/abstract screening
Journal Article	L. E. Klencakova; M. Pentaraki; C. McManus	2023	The Impact of Intimate Partner Violence on Young Women's Educational Well-Being: A Systematic Review of Literature		Trauma Violence Abuse			24		2	1172-1187	Excluded during title/abstract screening
Journal Article	H. B. Kim; H. Noh	2023	Defining Sentinel Injuries of Suspected Child Abuse by Age Using International Classification of Diseases-10: A Delphi Study		Pediatr Emerg Care			39		12	918-922	Excluded during title/abstract screening
Journal Article	S. K. Khetarpal; S. Tiffany-Appleton; E. E. Mickievicz; R. L. Barral; K. A. Randell; J. R. Temple; E. Miller; M. I. Ragavan	2023	Sexual Health and Relationship Abuse Interventions in Pediatric Primary Care: A Systematic Review		J Adolesc Health			72		4	487-501	Excluded during title/abstract screening
Journal Article	S. K. G. Jensen; S. M. Murray; M. Placencio-Castro; U. Kajani; D. Amponsah; V. Sezibera; T. S. Betancourt	2023	Family Violence Reduction Within a Parenting Intervention in Rwanda: A Mixed-Methods Study		Pediatrics			151		Suppl 2		No health outcomes
Journal Article	K. Holloway; G. Cahill; T. Tieu; W. Njoroge	2023	Reviewing the Literature on the Impact of Gun Violence on Early Childhood Development		Curr Psychiatry Rep			25		7	273-281	Excluded during title/abstract screening
Journal Article	E. Hock; L. Blank; H. Fairbrother; M. Clowes; D. C. Cuevas; A. Booth; E. Goyder	2023	Exploring the impact of housing insecurity on the health and well-being of children and young people: a systematic review		Public Health Res (Southampt)			11		13	1971-01-01	Excluded during title/abstract screening
Journal Article	T. Heering; T. L. Rolley; N. Lander; A. Fox; L. M. Barnett; M. J. Duncan	2023	Identifying modifiable risk factors and screening strategies associated with anterior cruciate ligament injury risk in children aged 6 to 13 years: A systematic review		J Sports Sci			41		14	1337-1362	Excluded during title/abstract screening
Journal Article	K. P. Haggerty; S. E. Barkan; J. D. Caouette; M. L. Skinner; K. G. Hanson	2023	Two-Year Risk Behavior Outcomes from Connecting, a Prevention Program for Caregivers and Youth in Foster Care		Prev Sci			24		1	15-26	Excluded during title/abstract screening
Journal Article	E. Gottesman; A. Elman; T. Rosen	2023	Elder Mistreatment: Emergency Department Recognition and Management		Clin Geriatr Med			39		4	553-573	Excluded during title/abstract screening
Journal Article	H. S. Gonçalves; M. L. Rezende; I. Cunha; A. S. Cesar; F. L. D. Cabral; L. Trindade	2023	Clinical-epidemiological evaluation of victims of thoracic trauma in a reference hospital in Aracaju-SE		Rev Col Bras Cir			50			e20233542	Excluded during title/abstract screening
Journal Article	E. France; I. Uny; R. Turley; K. Thomson; J. Noyes; A. Jordan; L. Forbat; L. Caes; M. Silveira Bianchim	2023	A meta-ethnography of how children and young people with chronic non-cancer pain and their families experience and understand their condition, pain services, and treatments		Cochrane Database Syst Rev			10		10	Cd014873	Excluded during title/abstract screening
Journal Article	L. R. Fortuna; L. D. Shah	2023	Editorial: Racialized Trauma and Emotion Regulation in a Dysregulated World		J Am Acad Child Adolesc Psychiatry			62		2	127-129	The outcome and/or the exposure variables are not directly related to the topic variables under study
Journal Article	M. O. Folayan; R. J. Schroth; I. Ayouni; A. Nguweneza; A. Arheiam; O. B. Al-Batayneh; J. I. Virtanen; B. Gaffar; D. Duangthip; I. G. Sun; S. Mohebbi; C. A. Feldens; M. E. Tantawi	2023	A scoping review linking early childhood caries to violence, neglect, internally displaced, migrant and refugee status		BMC Oral Health			23		1	747	Excluded during title/abstract screening
Journal Article	M. C. Falardeau; M. Beaulieu; H. Carbonneau; M. Levasseur	2023	Practices countering resident-to-resident aggression and promoting wellness care for older adults in congregate residential facilities: results from a systematic review		J Elder Abuse Negl			35		2025-05-04	174-211	Excluded during title/abstract screening
Journal Article	A. Eguren; C. Cyr; K. Dubois-Comtois; A. Muela	2023	Effects of the Attachment Video-feedback Intervention (AVI) on parents and children at risk of maltreatment during the COVID-19 pandemic		Child Abuse Negl			139			106121	Excluded during title/abstract screening
Journal Article	S. A. Dugan; K. Karavolos; Y. Zhang; E. Avery; I. Janssen; M. Farhi; S. D. Harlow; H. M. Kravitz	2023	Childhood Sexual Abuse and Pelvic Floor Dysfunction in Midlife Women in the Study of Women's Health Across the Nation		J Womens Health (Larchmt)			32		3	293-299	Excluded during title/abstract screening
Journal Article	A. Doswell; E. Killough; T. P. Zinkus; A. Sherman; J. Anderst	2023	Examining diagnostic variability among pediatric subspecialists using case examples of infant head injury		Child Abuse Negl			144			106371	Excluded during title/abstract screening
Journal Article	B. Donagh; J. Taylor; M. Al Mushaikhi; C. Bradbury-Jones	2023	Sibling Experiences of Adverse Childhood Experiences: A Scoping Review		Trauma Violence Abuse			24		5	3513-3527	Excluded during title/abstract screening
Journal Article	D. W. Dodick; P. J. Goadsby; T. J. Schwedt; R. B. Lipton; C. Liu; K. Lu; S. Y. Yu; L. Severt; M. Finnegan; J. M. Trugman	2023	Ubrogepant for the treatment of migraine attacks during the prodrome: a phase 3, multicentre, randomised, double-blind, placebo-controlled, crossover trial in the USA		Lancet			402		10419	2307-2316	Excluded during title/abstract screening
Journal Article	M. Cooley-Strickland; G. E. Wyatt; T. B. Loeb; L. A. Nicholas; A. Smith-Clapham; A. Hamman; M. Abraham; E. N. Scott; G. Albarran	2023	Need for Sexual, Reproductive, and Mental Health Promotion Among Diverse College Students in a COVID-19 Era		Clin Child Fam Psychol Rev			26		4	1077-1096	Excluded during title/abstract screening
Journal Article	V. Clemens; J. M. Fegert; B. Kavemann; T. Meysen; U. Ziegenhain; E. Brähler; A. Jud	2023	Epidemiology of intimate partner violence perpetration and victimisation in a representative sample		Epidemiol Psychiatr Sci			32			e25	Participants reports abusing older adults
Journal Article	F. Carr	2023	The Canadian approach to elder financial abuse from a legal and clinical perspective: A narrative review		Med Leg J			91		4	218-222	Excluded during title/abstract screening
Journal Article	M. Buchanan; G. Newton-Howes; G. McLeod; J. Boden	2023	Life course development following childhood adversity: methods and findings from the Christchurch Health and Development Study		Longit Life Course Stud			14		4	624-640	Excluded during title/abstract screening
Journal Article	A. Brown; S. J. Kim	2023	Detecting elder abuse in dermatology: A clinical and practical review		J Am Acad Dermatol			88		6	1345-1353	Excluded during title/abstract screening
Journal Article	C. Bolkan; P. B. Teaster; H. Ramsey-Klawsnik	2023	The Context of Elder Maltreatment: an Opportunity for Prevention Science		Prev Sci			24		5	911-925	Excluded during title/abstract screening
Journal Article	F. Biluala; H. C. Kayembe; D. Batumbo; G. Kapour; F. Mumbanza; E. Bokabo; B. Longo-Mbenza; B. Zinga	2023	Magnitude and factors associated with sexual re-victimization among adolescent girls and young women in Kinshasa, Democratic Republic of the Congo: a retrospective multicenter study		Reprod Health			20		1	179	Excluded during title/abstract screening
Journal Article	K. A. Berens; S. F. Anderson; M. B. Harvey; P. I. Coburn; H. L. Price; K. Chong; D. A. Connolly	2023	Categorizing Complainant-Accused Relationships in Cases of Child Sexual Abuse: The Distinctive Nature of Community Connections		J Child Sex Abus			32		4	513-531	Participants reports abusing older adults
Journal Article	S. Baidawi; N. Papalia; R. Featherston	2023	Gender Differences in the Maltreatment-Youth Offending Relationship: A Scoping Review		Trauma Violence Abuse			24		2	1140-1156	Excluded during title/abstract screening
Journal Article	L. Bahanan; S. Ayoub	2023	The association between adverse childhood experiences and oral health: A systematic review		J Public Health Dent			83		2	169-176	Excluded during title/abstract screening
Journal Article	B. Astridge; W. W. Li; B. McDermott; C. Longhitano	2023	A systematic review and meta-analysis on adverse childhood experiences: Prevalence in youth offenders and their effects on youth recidivism		Child Abuse Negl			140			106055	Excluded during title/abstract screening
Journal Article	L. P. Zhang; Y. G. Du; H. Y. Dou; J. Liu	2022	The prevalence of elder abuse and neglect in rural areas: a systematic review and meta-analysis		Eur Geriatr Med			13		3	585-596	Excluded during title/abstract screening
Journal Article	H. J. Yu; X. Liu; H. G. Yang; R. Chen; Q. Q. He	2022	The association of adverse childhood experiences and its subtypes with adulthood sleep problems: A systematic review and meta-analysis of cohort studies		Sleep Med			98			26-33	Excluded during title/abstract screening
Journal Article	S. N. Wood; A. Pigott; H. L. Thomas; C. Wood; L. A. Zimmerman	2022	A scoping review on women's sexual health in the postpartum period: opportunities for research and practice within low-and middle-income countries		Reprod Health			19		1	112	Excluded during title/abstract screening
Journal Article	R. T. Wong; B. M. Cafferky; J. P. Alejandro	2022	Chronic disease and elder mistreatment: A meta-analysis		Int J Geriatr Psychiatry			37		1		Participants reports abusing older adults
Journal Article	B. Wirken; D. G. Barten; H. De Cauwer; L. J. M. Mortelmans; D. Tin; J. Cals	2022	Primary Care as Primary Target: A Review of Terrorist Attacks Against Primary Care Providers and Their Offices		Prehosp Disaster Med			37		4	451-454	Excluded during title/abstract screening
Journal Article	Z. Wang; R. Zhu; X. Lai; W. Chen; J. Zhuang	2022	The incidence of elder abuse under East Asian cultural background: A systematic review and meta-analysis		Int J Geriatr Psychiatry			37		1		Excluded during title/abstract screening
Journal Article	K. Walsh; E. Eggins; L. Hine; B. Mathews; M. C. Kenny; S. Howard; N. Ayling; E. Dallaston; E. Pink; D. Vagenas	2022	Child protection training for professionals to improve reporting of child abuse and neglect		Cochrane Database Syst Rev			7		7	Cd011775	Excluded during title/abstract screening
Journal Article	B. Wagner; R. Grafiadeli; T. Martin; M. Böhm	2022	Internet-based imagery rescripting intervention for adult survivors of institutional childhood abuse in the former German Democratic Republic - a pilot study		Eur J Psychotraumatol			13		2	2117222	Excluded during title/abstract screening
Journal Article	M. Vicard-Olagne; B. Pereira; L. Rougé; A. Cabaillot; P. Vorilhon; G. Lazimi; C. Laporte	2022	Signs and symptoms of intimate partner violence in women attending primary care in Europe, North America and Australia: a systematic review and meta-analysis		Fam Pract			39		1	190-199	Excluded during title/abstract screening
Journal Article	M. E. van Houten; L. C. M. Vloet; T. Pelgrim; U. J. L. Reijnders; S. A. A. Berben	2022	Types, characteristics and anatomic location of physical signs in elder abuse: a systematic review : Awareness and recognition of injury patterns		Eur Geriatr Med			13		1	53-85	Excluded during title/abstract screening
Journal Article	G. Uwizeye; H. A. DeVon; L. L. McCreary; C. L. Patil; Z. M. Thayer; J. N. Rutherford	2022	Global Public Health Nursing		Public Health Nurs			39		1	350-359	Excluded during title/abstract screening
Journal Article	H. Tobe; M. Sakka; S. Kita; M. Ikeda; K. Kamibeppu	2022	The Efficacy of a Resilience-Enhancement Program for Mothers Based on Emotion Regulation: A Randomized Controlled Trial in Japan		Int J Environ Res Public Health			19		22		Excluded during title/abstract screening
Journal Article	S. Syed; A. Gonzalez-Izquierdo; J. Allister; G. Feder; L. Li; R. Gilbert	2022	Identifying adverse childhood experiences with electronic health records of linked mothers and children in England: a multistage development and validation study		Lancet Digit Health			4		7	e482-e496	Excluded during title/abstract screening
Journal Article	K. J. Steinman; P. J. Liu; G. Anetzberger; A. Pettey Rockwood; A. Teferra; F. K. Ejaz	2022	Using administrative data from adult protective services: opportunities and considerations		J Elder Abuse Negl			34		1	77-92	Excluded during title/abstract screening
Journal Article	V. Skylstad; J. N. Babirye; J. Kiguli; A. S. Skar; M. J. Kühl; J. S. Nalugya; I. M. S. Engebretsen	2022	Are we overlooking alcohol use by younger children?		BMJ Paediatr Open			6		1		Excluded during title/abstract screening
Journal Article	M. L. Sharp; N. Solomon; V. Harrison; R. Gribble; H. Cramm; G. Pike; N. T. Fear	2022	The mental health and wellbeing of spouses, partners and children of emergency responders: A systematic review		PLoS One			17		6	e0269659	Excluded during title/abstract screening
Journal Article	R. C. D. Santos-Rodrigues; B. Brandão; G. K. N. Araújo-Monteiro; E. C. Marcolino; R. M. Moraes; R. Q. Souto	2022	Assessment tools for elder abuse: scoping review		Rev Esc Enferm USP			56			e20220115	Excluded during title/abstract screening
Journal Article	M. Ruiz-Casares; B. D. Thombs; N. E. Mayo; M. Andrina; S. C. Scott; R. W. Platt	2022	The Families First Program to Prevent Child Abuse: Results of a Cluster Randomized Controlled Trial in West Java, Indonesia		Prev Sci			23		8	1457-1469	Excluded during title/abstract screening
Journal Article	N. Roland; Y. Ahogbehossou; G. Hatem; L. Yacini; L. Feldmann; M. J. Saurel-Cubizolles; M. Bardou	2022	Violence against women and perceived health: An observational survey of patients treated in the multidisciplinary structure 'The Women's House' and two Family Planning Centres in the metropolitan Paris area		Health Soc Care Community			30		6	e4041-e4050	Excluded during title/abstract screening
Journal Article	H. F. Raza; É. Archambault; K. Pépin; A. Lord; J. Y. Frappier	2022	Traumatic head injury due to child maltreatment: epidemiology, cost analysis, and impact of prevention		Childs Nerv Syst			38		12	2281-2287	Excluded during title/abstract screening
Journal Article	M. Ranganathan; M. Pichon; M. Hidrobo; H. Tambet; W. Sintayehu; S. Tadesse; A. M. Buller	2022	Government of Ethiopia's public works and complementary programmes: A mixed-methods study on pathways to reduce intimate partner violence		Soc Sci Med			294			114708	Excluded during title/abstract screening
Journal Article	C. V. Ramos de Oliveira; C. R. Sudfeld; A. Muhihi; D. C. McCoy; W. W. Fawzi; H. Masanja; A. K. Yousafzai	2022	Association of Exposure to Intimate Partner Violence With Maternal Depressive Symptoms and Early Childhood Socioemotional Development Among Mothers and Children in Rural Tanzania		JAMA Netw Open			5		12	e2248836	Excluded during title/abstract screening
Journal Article	A. Piolanti; H. M. Foran	2022	Efficacy of Interventions to Prevent Physical and Sexual Dating Violence Among Adolescents: A Systematic Review and Meta-analysis		JAMA Pediatr			176		2	142-149	Excluded during title/abstract screening
Journal Article	K. Pillemer; S. Silver; M. Ramirez; J. Kong; J. P. Eimicke; G. D. Boratgis; R. Meador; L. Schultz; M. S. Lachs; J. Nolte; E. K. Chen; J. A. Teresi	2022	Factors associated with resident-to-resident elder mistreatment in nursing homes		J Am Geriatr Soc			70		4	1208-1217	Excluded during title/abstract screening
Journal Article	N. Perumal; A. Saleh; A. Muhihi; D. McCoy; J. Seiden; M. Bakari; V. Ndesangia; N. Ulenga; C. R. Sudfeld; K. P. Manji	2022	School readiness among children born to women living with HIV in Dar es Salaam, Tanzania: a cohort study protocol		BMJ Paediatr Open			6		1		Excluded during title/abstract screening
Journal Article	C. Panagou; A. MacBeth	2022	Deconstructing pathways to resilience: A systematic review of associations between psychosocial mechanisms and transdiagnostic adult mental health outcomes in the context of adverse childhood experiences		Clin Psychol Psychother			29		5	1626-1654	Excluded during title/abstract screening
Journal Article	P. Oliveira; E. Stevens; L. Barge; J. Comyn; K. Langley; P. Ramchandani; B. Wright; M. Woolgar; E. Kennedy; S. Byford; J. Shearer; S. Scott; J. Barlow; D. Glaser; R. Senior; P. Fonagy; P. Fearon	2022	A modified video-feedback intervention for carers of foster children aged 6 years and under with reactive attachment disorder: a feasibility study and pilot RCT		Health Technol Assess			26		35	1-106	Excluded during title/abstract screening
Journal Article	J. V. Oliveira; D. Fatori; E. Shephard; M. N. Xavier; A. Matijasevich; A. A. Ferraro; L. A. Rohde; A. M. Chiesa; E. C. Miguel; G. V. Polanczyk	2022	Inattention symptoms in early pregnancy predict parenting skills and infant maltreatment during the first year of life		Braz J Psychiatry			44		4	388-400	Excluded during title/abstract screening
Journal Article	J. C. Oldroyd; A. Kabir; F. Q. S. Dzakpasu; H. Mahmud; J. Rana; R. M. Islam	2022	The experiences of children and adolescents undergoing forced separation from their parents during migration: A systematic review		Health Soc Care Community			30		3	888-898	Excluded during title/abstract screening
Journal Article	A. Numaguchi; F. Mizoguchi; Y. Aoki; B. An; A. Ishikura; K. Ichikawa; Y. Ito; Y. Uchida; M. Umemoto; Y. Ogawa; T. Osamura; M. Obonai; K. Kaneko; J. Kamizono; Z. Kizaki; A. Kinoshita; Y. Kurihara; N. Konishi; A. Sato; S. Shibano; M. Senda; T. Takizawa; Y. Nakabayashi; Y. Nerome; Y. Murata; N. Morisaki; K. Yoshimura; Y. Kawano; M. Kobayashi; A. Okumura	2022	Epidemiology of child mortality and challenges in child death review in Japan: The Committee on Child Death Review: A Committee Report: The Committee on Child Death Review: A Committee Report		Pediatr Int			64		1	e15068	Excluded during title/abstract screening
Journal Article	J. G. Noll; A. C. Haag; C. E. Shenk; M. F. Wright; J. E. Barnes; M. Kohram; M. Malgaroli; D. J. Foley; M. Kouril; G. A. Bonanno	2022	An observational study of Internet behaviours for adolescent females following sexual abuse		Nat Hum Behav			6		1	74-87	Excluded during title/abstract screening
Journal Article	Z. Naderi; S. Gholamzadeh; A. Ebadi; L. Zarshenas	2022	Development and psychometric properties of the hospitalized elder abuse questionnaire (HEAQ): a mixed methods study		BMC Geriatr			22		1	715	Excluded during title/abstract screening
Journal Article	A. Nace; C. Maternowska; B. Fernandez; K. Cravero	2022	The Violence Against Children Surveys (VACS): Using VACS data to drive programmes and policies		Glob Public Health			17		11	2807-2825	Excluded during title/abstract screening
Journal Article	F. H. Mohd Mydin; C. Wan Yuen; S. Othman; N. N. Mohd Hairi; F. Mohd Hairi; Z. Ali; S. Abdul Aziz	2022	Evaluating the Effectiveness of I-NEED Program: Improving Nurses' Detection and Management of Elder Abuse and Neglect-A 6-Month Prospective Study		J Interpers Violence			37		2025-02-01	Np719-np741	Excluded during title/abstract screening
Journal Article	A. Miccoli; J. Song; M. Romanowicz; F. Howie; S. Simar; B. A. Lynch	2022	Impact of Parental Adverse Childhood Experiences on Offspring Development in Early Head Start: Parental Adversity and Offspring Development		J Prim Care Community Health			13			2.15013e+16	Excluded during title/abstract screening
Journal Article	T. May; R. Younan; P. D. Pilkington	2022	Adolescent maladaptive schemas and childhood abuse and neglect: A systematic review and meta-analysis		Clin Psychol Psychother			29		4	1159-1171	Excluded during title/abstract screening
Journal Article	C. D. Maxwell; K. Rodgers; C. E. Z. Pickering	2022	Pragmatic Randomized Control Trial of a Coordinated Community Response: Increasing Access to Services for At-Risk Older Adults		J Forensic Nurs			18		2	91-98	Excluded during title/abstract screening
Journal Article	S. P. Martin-Herz; K. P. Haggerty; T. B. Neilands; M. Sterling; D. A. Christakis	2022	Factors Associated With Trajectories of Externalizing Behavior in Preschoolers		Acad Pediatr			22		7	1212-1220	Excluded during title/abstract screening
Journal Article	F. S. Lumertz; E. Kestering-Ferreira; R. Orso; K. C. Creutzberg; S. G. Tractenberg; B. A. Stocchero; T. W. Viola; R. Grassi-Oliveira	2022	Effects of early life stress on brain cytokines: A systematic review and meta-analysis of rodent studies		Neurosci Biobehav Rev			139			104746	The outcome and/or the exposure variables are not directly related to the topic variables under study
Journal Article	S. Loveday; T. Hall; L. Constable; K. Paton; L. Sanci; S. Goldfeld; H. Hiscock	2022	Screening for Adverse Childhood Experiences in Children: A Systematic Review		Pediatrics			149		2		Excluded during title/abstract screening
Journal Article	R. T. Liu; R. F. L. Walsh; A. E. Sheehan; S. M. Cheek; C. M. Sanzari	2022	Prevalence and Correlates of Suicide and Nonsuicidal Self-injury in Children: A Systematic Review and Meta-analysis		JAMA Psychiatry			79		7	718-726	Excluded during title/abstract screening
Journal Article	L. Liu; F. Villavicencio; D. Yeung; J. Perin; G. Lopez; K. L. Strong; R. E. Black	2022	National, regional, and global causes of mortality in 5-19-year-olds from 2000 to 2019: a systematic analysis		Lancet Glob Health			10		3	e337-e347	Excluded during title/abstract screening
Journal Article	R. A. Lewit; M. Kotagal; V. P. Duron; R. A. Falcone; L. C. Fortenberry; H. M. Greene; J. C. Leonard; K. Makoroff; D. Midura; S. Moody; V. Ramaiah; A. Gosain; M. B. Slidell	2022	Association of Economic Recession and Social Distancing With Pediatric Non-accidental Trauma During COVID-19		J Surg Res			276			110-119	Excluded during title/abstract screening
Journal Article	D. Y. L. Leung; A. C. Y. Chan; G. W. K. Ho	2022	Resilience of Emerging Adults After Adverse Childhood Experiences: A Qualitative Systematic Review		Trauma Violence Abuse			23		1	163-181	No health outcomes
Journal Article	K. A. Lee; C. L. Bright; G. Betz	2022	Adverse Childhood Experiences (ACEs), Alcohol Use in Adulthood, and Intimate Partner Violence (IPV) Perpetration by Black Men: A Systematic Review		Trauma Violence Abuse			23		2	372-389	Excluded during title/abstract screening
Journal Article	A. M. Laslett; S. Kuntsche; I. M. Wilson; A. Taft; E. Fulu; R. Jewkes; K. Graham	2022	The relationship between fathers' heavy episodic drinking and fathering involvement in five Asia-Pacific countries: An individual participant data meta-analysis		Alcohol Clin Exp Res			46		12	2137-2148	Excluded during title/abstract screening
Journal Article	B. Laging; G. Slocombe; P. Liu; K. Radford; A. Gorelik	2022	The delivery of intergenerational programmes in the nursing home setting and impact on adolescents and older adults: A mixed studies systematic review		Int J Nurs Stud			133			104281	Excluded during title/abstract screening
Journal Article	R. Kishton; L. Sinko; R. Ortiz; M. N. Islam; A. Fredrickson; N. E. Sheils; J. Buresh; P. F. Cronholm; M. Matone	2022	Describing the Health Status of Women Experiencing Violence or Abuse: An Observational Study Using Claims Data		J Prim Care Community Health			13			2.15013e+16	Excluded during title/abstract screening
Journal Article	S. Kebede; A. L. Van Harmelen; A. Roman-Urrestarazu	2022	Wealth Inequality and Intimate Partner Violence: An Individual and Ecological Level Analysis Across 20 Countries		J Interpers Violence			37		17-18	Np15568-np15593	Excluded during title/abstract screening
Journal Article	B. Karmazyn; M. B. Marine; R. H. Jones; C. M. Pfeifer; T. Chapman; S. Pitt; E. Shalaby-Rana; M. Fadell; M. Forbes-Amrhein; M. P. McBee; M. Monson; M. R. Wanner; J. Lim; J. Ewell; R. W. Chapin; C. K. Sandstrom; L. A. DiMeglio; S. G. Jennings; G. J. Eckert; R. A. Hibbard	2022	Radiologists' Diagnostic Performance in Differentiation of Rickets and Classic Metaphyseal Lesions on Radiographs: A Multicenter Study		AJR Am J Roentgenol			219		6	962-972	Excluded during title/abstract screening
Journal Article	B. Kangwana; K. Austrian; E. Soler-Hampejsek; N. Maddox; R. J. Sapire; Y. D. Wado; B. Abuya; E. Muluve; F. Mbushi; J. Koech; J. A. Maluccio	2022	Impacts of multisectoral cash plus programs after four years in an urban informal settlement: Adolescent Girls Initiative-Kenya (AGI-K) randomized trial		PLoS One			17		2	e0262858	Excluded during title/abstract screening
Journal Article	A. K. Job; D. Ehrenberg; P. Hilpert; V. Reindl; A. Lohaus; K. Konrad; N. Heinrichs	2022	Taking Care Triple P for Foster Parents With Young Children in Foster Care: Results of a 1-Year Randomized Trial		J Interpers Violence			37		2025-02-01	322-348	The outcome and/or the exposure variables are not directly related to the topic variables under study
Journal Article	T. Huang; O. A. Zeleznik; A. L. Roberts; R. Balasubramanian; C. B. Clish; A. H. Eliassen; K. M. Rexrode; S. S. Tworoger; S. E. Hankinson; K. C. Koenen; L. D. Kubzansky	2022	Plasma Metabolomic Signature of Early Abuse in Middle-Aged Women		Psychosom Med			84		5	536-546	Excluded during title/abstract screening
Journal Article	J. Hirt; L. Adlbrecht; S. Heinrich; A. Zeller	2022	Staff-to-resident abuse in nursing homes: a scoping review		BMC Geriatr			22		1	563	Excluded during title/abstract screening
Journal Article	T. I. Herrenkohl; L. Fedina; K. A. Roberto; K. L. Raquet; R. X. Hu; A. N. Rousson; W. A. Mason	2022	Child Maltreatment, Youth Violence, Intimate Partner Violence, and Elder Mistreatment: A Review and Theoretical Analysis of Research on Violence Across the Life Course		Trauma Violence Abuse			23		1	314-328	Excluded during title/abstract screening
Journal Article	M. K. Henry; S. Schilling; J. Shults; C. Feudtner; H. Katcoff; T. I. Egbe; M. A. Johnson; S. Andronikou; J. N. Wood	2022	Practice Variation in Use of Neuroimaging Among Infants With Concern for Abuse Treated in Children's Hospitals		JAMA Netw Open			5		4	e225005	Excluded during title/abstract screening
Journal Article	M. L. Harward; A. A. Clontz; T. T. Vo; M. R. Jiroutek; C. A. Carter	2022	Neonatal Abstinence Syndrome in North Carolina: Incidence and Characteristics among Infants and Mothers		N C Med J			83		2	142-146	Excluded during title/abstract screening
Journal Article	S. Gusler; J. Guler; R. Petrie; H. Marshall; D. Cooley; Y. Jackson	2022	Adversity Interpreted: A Scoping Review of Adversity Appraisal Measurement		Trauma Violence Abuse			23		4	1111-1133	Excluded during title/abstract screening
Journal Article	R. Gujrathi; A. Tang; R. Thomas; H. Park; B. Gosangi; H. M. Stoklosa; A. Lewis-O'Connor; S. E. Seltzer; G. W. Boland; K. M. Rexrode; D. P. Orgill; B. Khurana	2022	Facial injury patterns in victims of intimate partner violence		Emerg Radiol			29		4	697-707	Excluded during title/abstract screening
Journal Article	O. Gokdemir; A. L. Cabrita; R. Pavlov; S. Bhattacharya	2022	Domestic Violence: Rehabilitation Programme for the Victim and Violent / Predator		Soc Work Public Health			37		5	448-455	Excluded during title/abstract screening
Journal Article	V. Giordano; C. Giordano; I. M. Lopes; R. E. Pires; A. Godoy-Santos; P. V. Giannoudis	2022	Orthopaedic surgeons can play important role in identifying victims of domestic violence in the emergency department - narrative review of Brazilian literature		Medicine (Baltimore)			101		50	e31461	Participants reports abusing older adults
Journal Article	J. K. Gill	2022	Barriers to Help Seeking among Victims of Elder Abuse: A Scoping Review and Implications for Public Health Policy in Canada		Can J Aging			41		3	460-475	Excluded during title/abstract screening
Journal Article	J. Dayan; C. Creveuil; N. Bapt-Cazalets	2022	Enuresis and encopresis: Association with child abuse and neglect		Encephale			48 Suppl 1			S30-s33	Excluded during title/abstract screening
Journal Article	N. Davidson; K. Hammarberg; L. Romero; J. Fisher	2022	Access to preventive sexual and reproductive health care for women from refugee-like backgrounds: a systematic review		BMC Public Health			22		1	403	Excluded during title/abstract screening
Journal Article	R. A. Danielson; S. Ray-Degges	2022	Aging in Place Among Older Adults With Histories of Traumatic Experiences: A Scoping Review		Gerontologist			62		1	e1-e16	Excluded during title/abstract screening
Journal Article	P. Cullen; T. Mackean; N. Walker; J. Coombes; K. Bennett-Brook; K. Clapham; R. Ivers; M. Hackett; F. Worner; M. Longbottom	2022	Integrating Trauma and Violence Informed Care in Primary Health Care Settings for First Nations Women Experiencing Violence: A Systematic Review		Trauma Violence Abuse			23		4	1204-1219	Excluded during title/abstract screening
Journal Article	K. Crawford; B. Fitzpatick; L. McMahon; M. Forde; S. Miller; A. McConnachie; M. Messow; M. Henderson; E. McIntosh; K. Boyd; D. Ougrin; P. Wilson; N. Watson; H. Minnis	2022	The Best Services Trial (BeST?): a cluster randomised controlled trial comparing the clinical and cost-effectiveness of New Orleans Intervention Model with services as usual (SAU) for infants and young children entering care		Trials			23		1	122	Participants reports abusing older adults
Journal Article	A. L. Coker; H. M. Bush; Z. Huang; C. J. Brancato; E. R. Clear; D. R. Follingstad	2022	How Does Green Dot Bystander Training in High School and Beyond Impact Attitudes Toward Violence and Sexism in a Prospective Cohort?		J Interpers Violence			37		15-16	Np13830-np13853	Excluded during title/abstract screening
Journal Article	P. Clifford; C. Gevers; K. M. Jonkman; F. Boer; S. Begeer	2022	The effectiveness of an attention-based intervention for school-aged autistic children with anger regulating problems: A randomized controlled trial		Autism Res			15		10	1971-1984	Excluded during title/abstract screening
Journal Article	V. Clemens; E. von Hirschhausen; J. M. Fegert	2022	Report of the intergovernmental panel on climate change: implications for the mental health policy of children and adolescents in Europe-a scoping review		Eur Child Adolesc Psychiatry			31		5	701-713	Excluded during title/abstract screening
Journal Article	S. Cibralic; M. Alam; A. Mendoza Diaz; S. Woolfenden; I. Katz; D. Tzioumi; E. Murphy; A. Deering; L. McNamara; S. Raman; V. Eapen	2022	Utility of screening for adverse childhood experiences (ACE) in children and young people attending clinical and healthcare settings: a systematic review		BMJ Open			12		8	e060395	Excluded during title/abstract screening
Journal Article	B. H. Chaiyachati; J. N. Wood; C. Carter; D. M. Lindberg; T. H. Chun; L. J. Cook; E. R. Alpern	2022	Emergency Department Child Abuse Evaluations During COVID-19: A Multicenter Study		Pediatrics			150		1		Excluded during title/abstract screening
Journal Article	S. L. Brown	2022	Union and Family Formation During Young Adulthood: Insights From the Add Health		J Adolesc Health			71		6s	S32-s39	Excluded during title/abstract screening
Journal Article	A. A. Bender; T. Chozom; S. A. Saiyed	2022	Concern About Past Trauma Among Nursing Home Admissions: Report From Screening 722 Admissions		J Am Med Dir Assoc			23		9	1499-1502	Participants reports abusing older adults
Journal Article	A. Barbier; P. Chariot; T. Lefèvre	2022	Intimate partner violence against ever-partnered women in Europe: Prevalence and associated factors-Results from the violence against women EU-wide survey		Front Public Health			10			1033465	Excluded during title/abstract screening
Journal Article	M. Badawy; N. Solomon; K. M. Elsayes; M. Soliman; P. Diaz-Marchan; M. D. Succi; A. Pourvaziri; M. H. Lev; V. M. Mellnick; A. Gomez-Cintron; M. V. Revzin	2022	Nonaccidental Injury in the Elderly: What Radiologists Need to Know		Radiographics			42		5	1358-1376	Excluded during title/abstract screening
Journal Article	C. J. Bachmann; J. Beecham; T. G. O'Connor; J. Briskman; S. Scott	2022	A good investment: longer-term cost savings of sensitive parenting in childhood		J Child Psychol Psychiatry			63		1	78-87	Excluded during title/abstract screening
Journal Article	K. Austrian; E. Soler-Hampejsek; B. Kangwana; N. Maddox; M. Diaw; Y. D. Wado; B. Abuya; E. Muluve; F. Mbushi; H. Mohammed; A. Aden; J. A. Maluccio	2022	Impacts of Multisectoral Cash Plus Programs on Marriage and Fertility After 4 Years in Pastoralist Kenya: A Randomized Trial		J Adolesc Health			70		6	885-894	Excluded during title/abstract screening
Journal Article	M. Anto-Ocrah; V. Cafferky; V. Lewis	2022	Pregnancy After Concussion: A Clarion Call for Attention?		J Head Trauma Rehabil			37		4	E268-e279	Excluded during title/abstract screening
Journal Article		2022	Treatment efficacy and effectiveness in adults with major depressive disorder and childhood trauma history: a systematic review and meta-analysis		Lancet Psychiatry			9		11	860-873	Excluded during title/abstract screening
Journal Article	H. J. Yu; X. Liu; M. W. Liu; M. Z. Zhang; M. Zheng; Q. Q. He	2021	Sex-Related Difference in the Association Between Child Neglect and the Accuracy of Body Weight Perception Among Chinese Primary Schoolchildren		Front Public Health			9			769604	Excluded during title/abstract screening
Journal Article	S. Yen; J. R. Peters; S. Nishar; C. M. Grilo; C. A. Sanislow; M. T. Shea; M. C. Zanarini; T. H. McGlashan; L. C. Morey; A. E. Skodol	2021	Association of Borderline Personality Disorder Criteria With Suicide Attempts: Findings From the Collaborative Longitudinal Study of Personality Disorders Over 10 Years of Follow-up		JAMA Psychiatry			78		2	187-194	Excluded during title/abstract screening
Journal Article	M. H. Woolford; S. J. Stacpoole; L. Clinnick	2021	Resident-to-Resident Elder Mistreatment in Residential Aged Care Services: A Systematic Review of Event Frequency, Type, Resident Characteristics, and History		J Am Med Dir Assoc			22		8	1678-1691.e6	Excluded during title/abstract screening
Journal Article	P. Williamson; J. Hope; J. Segal; L. Gill; M. Orr; B. Trevorah; R. Garbutt; P. Hurter	2021	A critical review of the first six months of operation of a trial Hospital Outreach Post-suicidal Engagement (HOPE) service in Australia		Australas Psychiatry			29		3	315-321	Excluded during title/abstract screening
Journal Article	Y. J. Wen; W. P. Hou; W. Zheng; X. X. Zhao; X. Q. Wang; Q. J. Bo; C. Pao; Y. L. Tang; T. Tan; X. B. Li; C. Y. Wang	2021	The Neglect of Left-Behind Children in China: A Meta-Analysis		Trauma Violence Abuse			22		5	1326-1338	Excluded during title/abstract screening
Journal Article	M. Versteegen; C. T. Bozlak; H. Larkin; A. A. Appleton	2021	Maternal depression, adverse childhood experiences, and social support in relation to gestational diabetes risk: results from the Albany Infant and Mother Study (AIMS)		BMC Pregnancy Childbirth			21		1	335	Excluded during title/abstract screening
Journal Article	K. Valentino; R. Speidel; M. Lawson	2021	Developmental and Intervention-Related Change in Autobiographical Memory Specificity in Maltreated Children: Indirect Effects of Maternal Reminiscing		Child Dev			92		5	e977-e996	Excluded during title/abstract screening
Journal Article	S. Trotta; G. Mandarelli; D. Ferorelli; B. Solarino	2021	Patricide and overkill: a review of the literature and case report of a murder with Capgras delusion		Forensic Sci Med Pathol			17		2	271-278	Excluded during title/abstract screening
Journal Article	E. Torazzi; V. Merelli; G. Barbara; A. Kustermann; L. Marasciuolo; F. Collini; C. Cattaneo	2021	Similarity and Differences in Sexual Violence Against Adolescents and Adult Women: The Need to Focus on Adolescent Victims		J Pediatr Adolesc Gynecol			34		3	302-310	Excluded during title/abstract screening
Journal Article	C. N. Thomaz de Almeida; S. Tahan; K. N. Areco; M. B. Morais	2021	Association between abuse and neglect with functional constipation and irritable bowel syndrome in adolescents		Scand J Gastroenterol			56		10	1146-1151	Excluded during title/abstract screening
Journal Article	A. M. Thi; C. Zimmerman; N. S. Pocock; C. W. Chan; M. Ranganathan	2021	Child Domestic Work, Violence, and Health Outcomes: A Rapid Systematic Review		Int J Environ Res Public Health			19		1		Excluded during title/abstract screening
Journal Article	S. Syed; R. Ashwick; M. Schlosser; A. Gonzalez-Izquierdo; L. Li; R. Gilbert	2021	Predictive value of indicators for identifying child maltreatment and intimate partner violence in coded electronic health records: a systematic review and meta-analysis		Arch Dis Child			106		1	44-53	Excluded during title/abstract screening
Journal Article	S. Sterling; F. Chi; J. Lin; P. Padalkar; U. Vinayagasundaram; E. Iturralde; K. Young-Wolff; V. E. Metz; A. Herz; R. Negusse; M. Jackson-Morris; P. Espinas	2021	Physical, Mental Health and Developmental Conditions, and Sociodemographic Characteristics Associated With Adverse Childhood Experiences Among Young Children in Pediatric Primary Care		J Pediatr Health Care			35		5	491-499	Excluded during title/abstract screening
Journal Article	L. H. K. Stanley; C. T. Stanley	2021	The Trauma Symptom Checklist for Young Children: A Psychometric Review		J Evid Based Soc Work (2019)			18		3	323-339	Excluded during title/abstract screening
Journal Article	R. C. R. Sousa; G. K. N. Araújo-Monteiro; R. Q. Souto; R. C. D. Santos; C. Leal; N. M. Nascimento	2021	Interventions to prevent elder abuse in the community: a mixed-methods systematic review		Rev Esc Enferm USP			55			e3677	Excluded during title/abstract screening
Journal Article	N. Soria; D. Khoujah	2021	Genitourinary Emergencies in Older Adults		Emerg Med Clin North Am			39		2	361-378	Excluded during title/abstract screening
Journal Article	J. A. Sirey; N. Solomonov; A. Guillod; P. Zanotti; J. Lee; M. Soliman; G. S. Alexopoulos	2021	PROTECT: a novel psychotherapy for late-life depression in elder abuse victims		Int Psychogeriatr			33		5	521-525	Excluded during title/abstract screening
Journal Article	R. Sarkar; J. Ozanne-Smith; R. Bassed	2021	Systematic Review of the Patterns of Orofacial Injuries in Physically Abused Children and Adolescents		Trauma Violence Abuse			22		1	136-146	Excluded during title/abstract screening
Journal Article	D. Saltzman; M. Skube	2021	Accidental trauma of infancy: emergency department evaluation and management		Pediatr Emerg Med Pract			18		Suppl 2	1939-01-01	Excluded during title/abstract screening
Journal Article	E. Sacks; H. Mehrtash; M. Bohren; M. D. Balde; J. P. Vogel; K. Adu-Bonsaffoh; A. Portela; A. K. Aderoba; T. A. Irinyenikan; T. M. Maung; S. S. Thwin; N. O. Mon; A. M. Soumah; C. Guure; B. A. Diallo; A. O. Adeyanju; E. Maya; R. Adanu; A. M. Gülmezoglu; Ö. Tunçalp	2021	The first 2 h after birth: prevalence and factors associated with neonatal care practices from a multicountry, facility-based, observational study		Lancet Glob Health			9		1	e72-e80	Excluded during title/abstract screening
Journal Article	S. Roque-Lopez; E. Llanez-Anaya; M. J. Álvarez-López; M. Everts; D. Fernández; R. J. Davidson; P. Kaliman	2021	Mental health benefits of a 1-week intensive multimodal group program for adolescents with multiple adverse childhood experiences		Child Abuse Negl			122			105349	Excluded during title/abstract screening
Journal Article	M. E. Renna; J. Peng; M. R. Shrout; A. A. Madison; R. Andridge; C. M. Alfano; S. P. Povoski; A. M. Lipari; W. B. Malarkey; J. K. Kiecolt-Glaser	2021	Childhood abuse histories predict steeper inflammatory trajectories across time		Brain Behav Immun			91			541-545	Excluded during title/abstract screening
Journal Article	N. S. Pocock; C. W. Chan; C. Zimmerman	2021	Suitability of Measurement Tools for Assessing the Prevalence of Child Domestic Work: A Rapid Systematic Review		Int J Environ Res Public Health			18		5		Excluded during title/abstract screening
Journal Article	S. Pit; M. Fisk; W. Freihaut; F. Akintunde; B. Aloko; B. Berge; A. Burmeister; A. Ciacâru; J. Deller; R. Dulmage; T. H. Han; Q. Hao; P. Honeyman; P. C. Huber; T. Linner; S. Lundberg; M. Nwamara; K. Punpuing; J. Schramm; H. Yamada; J. C. H. Yap	2021	COVID-19 and the ageing workforce: global perspectives on needs and solutions across 15 countries		Int J Equity Health			20		1	221	Excluded during title/abstract screening
Journal Article	K. Pillemer; D. Burnes; A. MacNeil	2021	Investigating the connection between ageism and elder mistreatment		Nat Aging			1		2	159-164	Excluded during title/abstract screening
Journal Article	P. D. Pilkington; A. Bishop; R. Younan	2021	Adverse childhood experiences and early maladaptive schemas in adulthood: A systematic review and meta-analysis		Clin Psychol Psychother			28		3	569-584	Excluded during title/abstract screening
Journal Article	N. Panjaphothiwat; R. Tamornpark; T. Apidechkul; P. Seeprasert; O. Singkhorn; P. Upala; P. Thutsanti; F. Yeemard; R. Sunsern	2021	Factors associated with domestic violence in the Lahu hill tribe of northern Thailand: A cross-sectional study		PLoS One			16		3	e0248587	Excluded during title/abstract screening
Journal Article	S. Oveisi; L. Stein; F. Olfati; S. Jahed	2021	Program development using intervention mapping in primary healthcare settings to address elder abuse: A randomized controlled pilot study		Brain Behav			11		6	e02153	Excluded during title/abstract screening
Journal Article	M. Oscós-Sánchez; J. Lesser; L. D. Oscós-Flores; D. Pineda; Y. Araujo; B. Franklin; J. A. Hernández; S. Hernández; A. Vidales	2021	The Effects of Two Community-Based Participatory Action Research Programs on Violence Outside of and in School Among Adolescents and Young Adults in a Latino Community		J Adolesc Health			68		2	370-377	The outcome and/or the exposure variables are not directly related to the topic variables under study
Journal Article	B. D. Oladeji; O. Ayinde; A. Adesola; O. Gureje	2021	The Epidemiology of Suicide and Suicidal Behaviour across the Lifespan in Nigeria: A Systematic Review of the Literature		West Afr J Med			38		9	817-827	Excluded during title/abstract screening
Journal Article	E. Obikane; T. Baba; T. Shinozaki; S. Obata; S. Nakanishi; C. Murata; E. Ushio; Y. Suzuki; N. Shirakawa; M. Honda; N. Sasaki; D. Nishi; H. O'Mahen; N. Kawakami	2021	Internet-based behavioural activation to improve depressive symptoms and prevent child abuse in postnatal women (SmartMama): a protocol for a pragmatic randomized controlled trial		BMC Pregnancy Childbirth			21		1	314	Excluded during title/abstract screening
Journal Article	B. Myers; F. A. Browne; T. Carney; T. Kline; C. P. Bonner; W. M. Wechsberg	2021	The Association of Recurrent and Multiple Types of Abuse with Adverse Mental Health, Substance Use, and Sexual Health Outcomes among Out-of-School Adolescent Girls and Young Women in Cape Town, South Africa		Int J Environ Res Public Health			18		21		Excluded during title/abstract screening
Journal Article	F. H. M. Mydin; C. W. Yuen; S. Othman	2021	The Effectiveness of Educational Intervention in Improving Primary Health-Care Service Providers' Knowledge, Identification, and Management of Elder Abuse and Neglect: A Systematic Review		Trauma Violence Abuse			22		4	944-960	Excluded during title/abstract screening
Journal Article	J. M. Mitchell; M. Bogenschutz; A. Lilienstein; C. Harrison; S. Kleiman; K. Parker-Guilbert; G. M. Ot'alora; W. Garas; C. Paleos; I. Gorman; C. Nicholas; M. Mithoefer; S. Carlin; B. Poulter; A. Mithoefer; S. Quevedo; G. Wells; S. S. Klaire; B. van der Kolk; K. Tzarfaty; R. Amiaz; R. Worthy; S. Shannon; J. D. Woolley; C. Marta; Y. Gelfand; E. Hapke; S. Amar; Y. Wallach; R. Brown; S. Hamilton; J. B…	2021	MDMA-assisted therapy for severe PTSD: a randomized, double-blind, placebo-controlled phase 3 study		Nat Med			27		6	1025-1033	No health outcomes
Journal Article	J. M. Mitchell; K. A. Becker-Blease; R. N. Soicher	2021	Child Sexual Abuse, Academic Functioning and Educational Outcomes in Emerging Adulthood		J Child Sex Abus			30		3	278-297	Excluded during title/abstract screening
Journal Article	I. C. Mitchell; B. J. Norat; M. Auerbach; C. J. Bressler; J. J. Como; M. A. Escobar, Jr.; K. T. Flynn-O'Brien; D. M. Lindberg; T. Nickoles; N. Rosado; K. Weeks; S. Maguire	2021	Identifying Maltreatment in Infants and Young Children Presenting With Fractures: Does Age Matter?		Acad Emerg Med			28		1	2018-05-01	Excluded during title/abstract screening
Journal Article	R. Mishori; D. Ottenheimer; E. Morris	2021	Conducting an asylum evaluation focused on female genital mutilation/cutting status or risk		Int J Gynaecol Obstet			153		1	2025-10-03	Excluded during title/abstract screening
Journal Article	J. D. Milner; D. A. Hartnett; S. F. DeFroda; A. Z. Blackburn; A. I. Cruz, Jr.; A. H. Daniels	2021	Orthopedic Manifestations of Abuse		Am J Med			134		3	306-309	Excluded during title/abstract screening
Journal Article	R. McGovern; D. Smart; H. Alderson; V. Araújo-Soares; J. Brown; P. Buykx; V. Evans; K. Fleming; M. Hickman; J. Macleod; P. Meier; E. Kaner	2021	Psychosocial Interventions to Improve Psychological, Social and Physical Wellbeing in Family Members Affected by an Adult Relative's Substance Use: A Systematic Search and Review of the Evidence		Int J Environ Res Public Health			18		4		Excluded during title/abstract screening
Journal Article	H. Márquez-González; E. Valdez-Martínez; M. Bedolla	2021	Clinical, Epidemiologic and Ethical Aspects of Hysterectomy in Young Females With Intellectual Disability: A Multi-Centre Study of Public Hospitals in Mexico City		Front Public Health			9			746399	Excluded during title/abstract screening
Journal Article	N. Manay; D. Collin-Vézina	2021	Recipients of children's and adolescents' disclosures of childhood sexual abuse: A systematic review		Child Abuse Negl			116		Pt 1	104192	Excluded during title/abstract screening
Journal Article	J. Mackness; J. A. Gallis; R. K. Owusu; M. Ali; S. Abubakr-Bibilazu; H. Adam; R. Aborigo; J. K. Awoonor-Williams; M. Lillie; E. McEwan; J. Hembling; L. Vasudevan; J. N. Baumgartner	2021	Prevalence and correlates of maternal early stimulation behaviors during pregnancy in northern Ghana: a cross-sectional survey		BMC Pregnancy Childbirth			21		1	4	The outcome and/or the exposure variables are not directly related to the topic variables under study
Journal Article	E. Lurbe; J. Ingelfinger	2021	Developmental and Early Life Origins of Cardiometabolic Risk Factors: Novel Findings and Implications		Hypertension			77		2	308-318	Excluded during title/abstract screening
Journal Article	M. Lozano; M. A. Obiol; J. Peiró; A. Iftimi; J. M. Ramada	2021	Professional counseling in women with serious mental illness: achieving a shift toward a more effective contraceptive method		J Psychosom Obstet Gynaecol			42		3	221-227	Excluded during title/abstract screening
Journal Article	G. Lambert; N. Alos; P. Bernier; C. Laverdière; K. Drummond; N. Dahan-Oliel; M. Lemay; L. N. Veilleux; D. Kairy	2021	Patient and Parent Experiences with Group Telerehabilitation for Child Survivors of Acute Lymphoblastic Leukemia		Int J Environ Res Public Health			18		7		Excluded during title/abstract screening
Journal Article	R. King; E. Muhanguzi; M. Nakitto; M. Mirembe; F. X. Kasujja; D. Bagiire; J. Seeley	2021	Mobility study of young women who exchange sex for money or commodities using Google Maps and qualitative methods in Kampala, Uganda		BMJ Open			11		5	e043078	Excluded during title/abstract screening
Journal Article	C. A. King; D. Brent; J. Grupp-Phelan; T. C. Casper; J. M. Dean; L. S. Chernick; J. A. Fein; E. M. Mahabee-Gittens; S. J. Patel; R. D. Mistry; S. Duffy; M. Melzer-Lange; A. Rogers; D. M. Cohen; A. Keller; R. Shenoi; R. W. Hickey; M. Rea; M. Cwik; K. Page; T. C. McGuire; J. Wang; R. Gibbons	2021	Prospective Development and Validation of the Computerized Adaptive Screen for Suicidal Youth		JAMA Psychiatry			78		5	540-549	Excluded during title/abstract screening
Journal Article	J. Kayser; N. Morrow-Howell; T. E. Rosen; S. Skees; M. Doering; S. Clark; K. Hurka-Richardson; R. Bin Shams; T. Ringer; U. Hwang; T. F. Platts-Mills; T. G. Network	2021	Research priorities for elder abuse screening and intervention: A Geriatric Emergency Care Applied Research (GEAR) network scoping review and consensus statement		J Elder Abuse Negl			33		2	123-144	Excluded during title/abstract screening
Journal Article	C. Kang; H. Chang; Y. Zhang; J. Han; H. Meng; C. Peng; F. Rong; M. Wang; Y. Yu	2021	Specific effects of neglect and physical abuse on adolescent aggressive behaviors by gender: A multicenter study in rural China		J Affect Disord			281			271-278	Excluded during title/abstract screening
Journal Article	S. O. Kaltiso; V. J. Greenbaum; T. P. Moran; A. D. Osborne; J. Korniotes; G. Marazzi; M. Clery	2021	Feasibility of a screening tool for sex trafficking in an adult emergency department		Acad Emerg Med			28		12	1399-1408	Excluded during title/abstract screening
Journal Article	C. A. K; M. Moinuddin; M. Kinney; E. Sacks; R. Gurung; A. K. Sunny; P. Bhattarai; S. Sharma; M. Målqvist	2021	Mistreatment of newborns after childbirth in health facilities in Nepal: Results from a prospective cohort observational study		PLoS One			16		2	e0246352	Participants reports abusing older adults
Journal Article	M. J. D. Jordans; B. A. Kohrt; M. Sangraula; E. L. Turner; X. Wang; P. Shrestha; R. Ghimire; E. Van't Hof; R. A. Bryant; K. S. Dawson; K. Marahatta; N. P. Luitel; M. van Ommeren	2021	Effectiveness of Group Problem Management Plus, a brief psychological intervention for adults affected by humanitarian disasters in Nepal: A cluster randomized controlled trial		PLoS Med			18		6	e1003621	Excluded during title/abstract screening
Journal Article	S. K. Jensen; M. Placencio-Castro; S. M. Murray; R. T. Brennan; S. Goshev; J. Farrar; A. Yousafzai; L. B. Rawlings; B. Wilson; E. Habyarimana; V. Sezibera; T. S. Betancourt	2021	Effect of a home-visiting parenting program to promote early childhood development and prevent violence: a cluster-randomized trial in Rwanda		BMJ Glob Health			6		1		Excluded during title/abstract screening
Journal Article	K. P. Jakubowski; V. Murray; N. Stokes; R. C. Thurston	2021	Sexual violence and cardiovascular disease risk: A systematic review and meta-analysis		Maturitas			153			48-60	Excluded during title/abstract screening
Journal Article	S. Jaeckl; K. Laughon	2021	Risk Factors and Indicators for Commercial Sexual Exploitation/Domestic Minor Sex Trafficking of Adolescent Girls in the United States in the Context of School Nursing: An Integrative Review of the Literature		J Sch Nurs			37		1	2016-06-01	Excluded during title/abstract screening
Journal Article	A. A. Hunter; S. DiVietro; L. Schwab-Reese; M. Riffon	2021	An Epidemiologic Examination of Perpetrators of Fatal Child Maltreatment Using the National Violent Death Reporting System (NVDRS)		J Interpers Violence			36		17-18	Np9035-np9052	Excluded during title/abstract screening
Journal Article	H. K. Holt; G. F. Sawaya; A. M. El Ayadi; J. T. Henderson; C. H. Rocca; C. L. Westhoff; C. C. Harper	2021	Delayed Visits for Contraception Due to Concerns Regarding Pelvic Examination Among Women with History of Intimate Partner Violence		J Gen Intern Med			36		7	1883-1889	Participants reports abusing older adults
Journal Article	A. L. Hill; H. Zachor; E. Miller; J. Talis; S. Zelazny; K. A. Jones	2021	Trauma-Informed Personalized Scripts to Address Partner Violence and Reproductive Coercion: Follow-Up Findings from an Implementation Randomized Controlled Trial Study		J Womens Health (Larchmt)			30		4	604-614	Excluded during title/abstract screening
Journal Article	L. Harst; S. Deckert; F. Haarig; J. Reichert; J. Dinger; P. Hellmund; J. Schmitt; M. Rüdiger	2021	Prenatal Methamphetamine Exposure: Effects on Child Development–A Systematic Review		Dtsch Arztebl Int			118		18	313-319	Excluded during title/abstract screening
Journal Article	L. Grummitt; E. Kelly; E. Barrett; K. Keyes; N. Newton	2021	Targets for intervention to prevent substance use in young people exposed to childhood adversity: A systematic review		PLoS One			16		6	e0252815	Excluded during title/abstract screening
Journal Article	K. L. Graham; O. Paun; A. Stillerman	2021	The Impact of Adverse Childhood Experiences on Cognition in African American Older Adults: An Integrated Literature Review		Res Gerontol Nurs			14		5	265-272	Excluded during title/abstract screening
Journal Article	E. A. Goncy; E. J. Basting; C. B. Dunn	2021	A Meta-Analysis Linking Parent-to-Child Aggression and Dating Abuse During Adolescence and Young Adulthood		Trauma Violence Abuse			22		5	1248-1261	Excluded during title/abstract screening
Journal Article	A. M. Gallegos; N. Trabold; C. Cerulli; W. R. Pigeon	2021	Sleep and Interpersonal Violence: A Systematic Review		Trauma Violence Abuse			22		2	359-369	Excluded during title/abstract screening
Journal Article	A. C. Gadermann; K. C. Thomson; C. G. Richardson; M. Gagné; C. McAuliffe; S. Hirani; E. Jenkins	2021	Examining the impacts of the COVID-19 pandemic on family mental health in Canada: findings from a national cross-sectional study		BMJ Open			11		1	e042871	Participants reports abusing older adults
Journal Article	M. R. Friedman; M. C. Kempf; L. Benning; A. A. Adimora; B. Aouizerat; M. H. Cohen; Q. Hatfield; D. Merenstein; M. J. Mimiaga; M. W. Plankey; A. Sharma; A. N. Sheth; C. Ramirez; V. Stosor; M. C. E. Wagner; T. E. Wilson; G. D'Souza; D. J. Weiss	2021	Prevalence of COVID-19-Related Social Disruptions and Effects on Psychosocial Health in a Mixed-Serostatus Cohort of Men and Women		J Acquir Immune Defic Syndr			88		5	426-438	Excluded during title/abstract screening
Journal Article	S. Fraga Dominguez; J. E. Storey; E. Glorney	2021	Help-Seeking Behavior in Victims of Elder Abuse: A Systematic Review		Trauma Violence Abuse			22		3	466-480	Excluded during title/abstract screening
Journal Article	S. Fletcher; P. Chondros; K. Densley; E. Murray; C. Dowrick; A. Coe; K. Hegarty; S. Davidson; C. Wachtler; C. Mihalopoulos; Y. Y. Lee; M. L. Chatterton; V. J. Palmer; J. Gunn	2021	Matching depression management to severity prognosis in primary care: results of the Target-D randomised controlled trial		Br J Gen Pract			71		703	e85-e94	Excluded during title/abstract screening
Journal Article	K. Feld; D. Feld; B. Karger; J. Helmus; N. Schwimmer-Okike; H. Pfeiffer; S. Banaschak; D. Wittschieber	2021	Abusive head trauma in court: a multi-center study on criminal proceedings in Germany		Int J Legal Med			135		1	235-244	Excluded during title/abstract screening
Journal Article	M. A. Easterbrooks; R. C. Fauth; R. Lamoreau	2021	Effects of a Home Visiting Program on Parenting: Mediating Role of Intimate Partner Violence		J Interpers Violence			36		2025-02-01	Np803-np823	Excluded during title/abstract screening
Journal Article	M. Drommi; A. Ponte; F. Ventura; A. Molinelli	2021	Elder abuse in Europe's most elderly" city: an update of the phenomenon based on the cases reported to the Penal Court of Genoa from 2015 to 2019 and literature review"		Aging Clin Exp Res			33		10	2865-2871	Excluded during title/abstract screening
Journal Article	S. Downie; I. Kanya; K. Madden; M. Bhandari; A. C. Jariwala	2021	Intimate partner violence (IPV) in male and female orthopaedic trauma patients: a multicentre, cross-sectional prevalence study		BMJ Open			11		8	e046164	Excluded during title/abstract screening
Journal Article	S. S. Deschênes; M. Kivimaki; N. Schmitz	2021	Adverse Childhood Experiences and the Risk of Coronary Heart Disease in Adulthood: Examining Potential Psychological, Biological, and Behavioral Mediators in the Whitehall II Cohort Study		J Am Heart Assoc			10		10	e019013	Excluded during title/abstract screening
Journal Article	P. Deluca; S. Coulton; M. F. Alam; S. Boniface; D. Cohen; K. Donoghue; E. Gilvarry; E. Kaner; I. Maconochie; P. McArdle; R. McGovern; D. Newbury-Birch; R. Patton; T. Pellatt-Higgins; C. Phillips; T. Phillips; R. D. Pockett; I. Russell; J. Strang; C. Drummond	2021	Brief interventions to prevent excessive alcohol use in adolescents at low-risk presenting to Emergency Departments: Three-arm, randomised trial of effectiveness and cost-effectiveness		Int J Drug Policy			93			103113	Excluded during title/abstract screening
Journal Article	C. de Roos; B. Zijlstra; S. Perrin; S. van der Oord; S. Lucassen; P. Emmelkamp; A. de Jongh	2021	Predictors and moderators of treatment outcome for single incident paediatric PTSD: a multi-centre randomized clinical trial		Eur J Psychotraumatol			12		1	1968138	Excluded during title/abstract screening
Journal Article	S. M. T. de Oliveira; E. A. Galdeano; E. da Trindade; R. S. Fernandez; R. L. Buchaim; D. V. Buchaim; M. R. da Cunha; S. D. Passos	2021	Epidemiological Study of Violence against Children and Its Increase during the COVID-19 Pandemic		Int J Environ Res Public Health			18		19		Excluded during title/abstract screening
Journal Article	E. De Buck; A. C. Vanhove; D. O; K. Veys; E. Lang; P. Vandekerckhove	2021	Day care as a strategy for drowning prevention in children under 6 years of age in low- and middle-income countries		Cochrane Database Syst Rev			4		4	Cd014955	Excluded during title/abstract screening
Journal Article	S. Dawe; P. Harnett; M. J. Gullo; E. Eggins; J. Barlow	2021	Moderators and mediators of outcomes of parents with substance use problems: further evaluation of the Parents under Pressure programme		Addiction			116		11	3206-3218	Excluded during title/abstract screening
Journal Article	K. Dash; R. Breckman; K. Lees-Haggerty; A. Elman; M. Lachs; R. J. Stoeckle; T. Fulmer; T. Rosen	2021	Developing a tool to assess and monitor institutional readiness to address elder mistreatment in hospital emergency departments		J Elder Abuse Negl			33		4	311-326	Excluded during title/abstract screening
Journal Article	C. E. Crumm; E. C. B. Brown; S. Thomas-Smith; D. T. Y. Yu; J. B. Metz; K. W. Feldman	2021	Evaluation of an Emergency Department High-risk Bruising Screening Protocol		Pediatrics			147		4		Excluded during title/abstract screening
Journal Article	Y. C. Cozier; M. Barbhaiya; N. Castro-Webb; C. Conte; S. Tedeschi; C. Leatherwood; K. H. Costenbader; L. Rosenberg	2021	Association of Child Abuse and Systemic Lupus Erythematosus in Black Women During Adulthood		Arthritis Care Res (Hoboken)			73		6	833-840	Excluded during title/abstract screening
Journal Article	N. Cimino-Fiallos; T. Rosen	2021	Elder Abuse-A Guide to Diagnosis and Management in the Emergency Department		Emerg Med Clin North Am			39		2	405-417	Excluded during title/abstract screening
Journal Article	Y. Chzhen; L. Prencipe; F. Eetaama; P. Luchemba; T. M. Lukongo; T. Palermo	2021	Impacts of a Cash Plus Intervention on Gender Attitudes Among Tanzanian Adolescents		J Adolesc Health			68		5	899-905	Excluded during title/abstract screening
Journal Article	D. Caruso; L. Palagini; M. Miniati; L. Massa; D. Marazziti; P. A. Geoffroy; B. Etain	2021	Early Life Stress and Chronobiological Rhythms Desynchronization: Possible Impact on Mood Symptoms and Suicidal Ideation in Bipolar Disorder		J Nerv Ment Dis			209		7	518-524	Excluded during title/abstract screening
Journal Article	M. Carlyle; R. Broomby; G. Simpson; R. Hannon; L. Fawaz; O. M. Mollaahmetoglu; J. Drain; M. Mostazir; C. J. A. Morgan	2021	A randomised, double-blind study investigating the relationship between early childhood trauma and the rewarding effects of morphine		Addict Biol			26		6	e13047	Excluded during title/abstract screening
Journal Article	B. Brandão; R. C. Dos Santos; G. K. N. de Araújo-Monteiro; A. D. Carneiro; F. A. L. Medeiros; R. Q. Souto	2021	Risk of violence and functional capacity of hospitalized elderly: a cross-sectional study		Rev Esc Enferm USP			55			e20200528	Excluded during title/abstract screening
Journal Article	F. Blangis; S. Allali; J. F. Cohen; N. Vabres; C. Adamsbaum; C. Rey-Salmon; A. Werner; Y. Refes; P. Adnot; C. Gras-Le Guen; E. Launay; M. Chalumeau	2021	Variations in Guidelines for Diagnosis of Child Physical Abuse in High-Income Countries: A Systematic Review		JAMA Netw Open			4		11	e2129068	Excluded during title/abstract screening
Journal Article	M. E. Bernardin; J. Moen; D. Schnadower	2021	Factors associated with pediatric firearm injury and enrollment in a violence intervention program		J Pediatr Surg			56		4	754-759	Excluded during title/abstract screening
Journal Article	J. R. Baldwin; A. Caspi; A. J. Meehan; A. Ambler; L. Arseneault; H. L. Fisher; H. Harrington; T. Matthews; C. L. Odgers; R. Poulton; S. Ramrakha; T. E. Moffitt; A. Danese	2021	Population vs Individual Prediction of Poor Health From Results of Adverse Childhood Experiences Screening		JAMA Pediatr			175		4	385-393	Excluded during title/abstract screening
Journal Article	S. Awasthi; J. Ornelas; A. Armstrong; J. A. Johnson; D. B. Eisen	2021	Anogenital warts and relationship to child sexual abuse: Systematic review and meta-analysis		Pediatr Dermatol			38		4	842-850	Excluded during title/abstract screening
Journal Article	M. C. Arbour; B. Floyd; S. Morton; P. Hampton; J. M. Sims; S. Doyle; S. Atwood; R. Sege	2021	Cross-Sector Approach Expands Screening and Addresses Health-Related Social Needs in Primary Care		Pediatrics			148		5		Excluded during title/abstract screening
Journal Article	B. Akagunduz; Z. Altın; M. M. Atcı; M. Ozer; D. C. Güven; İ. Çil; F. Özçiçek; L. Demirtaş; E. Duzgun; A. Gunderci; Y. Arslan	2021	Assessment of abuse and related factors in older patients with cancer		Support Care Cancer			29		12	7957-7964	Excluded during title/abstract screening
Journal Article	R. C. A. Achterbergh; M. S. van Rooijen; W. van den Brink; A. Boyd; H. J. C. de Vries	2021	Enhancing help-seeking behaviour among men who have sex with men at risk for sexually transmitted infections: the syn.bas.in randomised controlled trial		Sex Transm Infect			97		1	2017-11-01	Excluded during title/abstract screening
Journal Article	M. E. Abrahamse; V. M. W. Tsang; R. J. L. Lindauer	2021	Home-Based Parent-Child Interaction Therapy to Prevent Child Maltreatment: A Randomized Controlled Trial		Int J Environ Res Public Health			18		16		Excluded during title/abstract screening
Journal Article	S. Zhang; X. Lin; J. Liu; Y. Pan; X. Zeng; F. Chen; J. Wu	2020	Prevalence of childhood trauma measured by the short form of the Childhood Trauma Questionnaire in people with substance use disorder: A meta-analysis		Psychiatry Res			294			113524	Excluded during title/abstract screening
Journal Article	N. Zdanowicz; C. Reynaert; D. Jacques; B. Lepiece; T. Dubois	2020	Screen Time and (Belgian) Teenagers		Psychiatr Danub			32		Suppl 1	36-41	Excluded during title/abstract screening
Journal Article	J. Yoder; A. Williford; L. Ortega; D. L. Espelage; S. LoMurray; D. Ruiz; N. Kennedy	2020	Qualitative Process Evaluation of Rural Schools: Uptake of Change Processes and Contextual Factors Influencing Implementation Within a Primary Prevention Program for Youth		Prev Sci			21		8	1093-1103	Excluded during title/abstract screening
Journal Article	C. Yang; C. Panlilio; N. Verdiglione; E. B. Lehman; R. M. Hamm; R. Fiene; S. Dore; D. E. Bard; B. Grable; B. Levi	2020	Generalizing findings from a randomized controlled trial to a real-world study of the iLookOut, an online education program to improve early childhood care and education providers' knowledge and attitudes about reporting child maltreatment		PLoS One			15		1	e0227398	Excluded during title/abstract screening
Journal Article	A. Yaghoobzadeh; E. Navab; J. Mirlashari; A. N. Nasrabadi; A. H. Goudarzian; K. A. Allen; A. Pourmollamirza	2020	Factors Moderating the Influence of Intergenerational Contact on Ageism: A Systematic Review		J Psychosoc Nurs Ment Health Serv			58		8	48-55	Excluded during title/abstract screening
Journal Article	D. J. Whitaker; S. Self-Brown; M. J. Hayat; M. C. Osborne; E. A. Weeks; D. E. Reidy; M. Lyons	2020	Effect of the SafeCare© intervention on parenting outcomes among parents in child welfare systems: A cluster randomized trial		Prev Med			138			106167	The outcome and/or the exposure variables are not directly related to the topic variables under study
Journal Article	C. L. Ward; I. M. Wessels; J. M. Lachman; J. Hutchings; L. D. Cluver; R. Kassanjee; R. Nhapi; F. Little; F. Gardner	2020	Parenting for Lifelong Health for Young Children: a randomized controlled trial of a parenting program in South Africa to prevent harsh parenting and child conduct problems		J Child Psychol Psychiatry			61		4	503-512	Excluded during title/abstract screening
Journal Article	A. M. Vargas-Martínez; M. Trapero-Bertran; T. Mora; M. Lima-Serrano	2020	Social, economic and family factors associated with binge drinking in Spanish adolescents		BMC Public Health			20		1	519	Excluded during title/abstract screening
Journal Article	K. Van Royen; P. Van Royen; L. De Donder; R. J. Gobbens	2020	Elder Abuse Assessment Tools and Interventions for use in the Home Environment: a Scoping Review		Clin Interv Aging			15			1793-1807	Excluded during title/abstract screening
Journal Article	C. M. Van der Feltz-Cornelis; S. F. Allen; J. F. Van Eck van der Sluijs	2020	Childhood sexual abuse predicts treatment outcome in conversion disorder/functional neurological disorder. An observational longitudinal study		Brain Behav			10		3	e01558	Excluded during title/abstract screening
Journal Article	J. Valpied; K. Hegarty; S. Brown; L. O'Doherty	2020	Self-efficacy and doctor support as mediators of depression outcomes following counselling by family doctors for intimate partner violence		Fam Pract			37		2	255-262	No health outcomes
Journal Article	M. Vallejos; O. M. Cesoni	2020	Child abuse, gender differences and their clinical and criminological implications in incarcerated individuals		Rev Colomb Psiquiatr (Engl Ed)			49		4	271-278	Excluded during title/abstract screening
Journal Article	K. Urbann; P. Bienstein; T. Kaul	2020	The Evidence-Based Sexual Abuse Prevention Program: Strong With Sam		J Deaf Stud Deaf Educ			25		4	421-429	Excluded during title/abstract screening
Journal Article	L. Tozzi; L. Garczarek; D. Janowitz; D. J. Stein; K. Wittfeld; H. Dobrowolny; J. Lagopoulos; S. N. Hatton; I. B. Hickie; A. Carballedo; S. J. Brooks; D. Vuletic; A. Uhlmann; I. M. Veer; H. Walter; R. Bülow; H. Völzke; J. Klinger-König; K. Schnell; D. Schoepf; D. Grotegerd; N. Opel; U. Dannlowski; H. Kugel; E. Schramm; C. Konrad; T. Kircher; D. Jüksel; I. Nenadić; A. Krug; T. Hahn; O. Steinsträter…	2020	Interactive impact of childhood maltreatment, depression, and age on cortical brain structure: mega-analytic findings from a large multi-site cohort		Psychol Med			50		6	1020-1031	Excluded during title/abstract screening
Journal Article	G. Tiyyagura; E. M. Bloemen; R. Berger; T. Rosen; T. Harris; G. Jeter; D. Lindberg	2020	Seeing the Forest in Family Violence Research: Moving to a Family-Centered Approach		Acad Pediatr			20		6	746-752	Excluded during title/abstract screening
Journal Article	D. Tener	2020	Perspectives on Adolescent Sexual Relations With Older Persons: A Systematic Review of the Literature		Trauma Violence Abuse			21		2	393-405	Excluded during title/abstract screening
Journal Article	N. Struck; A. Krug; D. Yuksel; F. Stein; S. Schmitt; T. Meller; K. Brosch; U. Dannlowski; I. Nenadić; T. Kircher; E. L. Brakemeier	2020	Childhood maltreatment and adult mental disorders - the prevalence of different types of maltreatment and associations with age of onset and severity of symptoms		Psychiatry Res			293			113398	Excluded during title/abstract screening
Journal Article	A. Stodolska; A. Parnicka; B. Tobiasz-Adamczyk; T. Grodzicki	2020	Exploring Elder Neglect: New Theoretical Perspectives and Diagnostic Challenges		Gerontologist			60		6	e438-e448	Excluded during title/abstract screening
Journal Article	K. J. Stanton; B. Denietolis; B. J. Goodwin; Y. Dvir	2020	Childhood Trauma and Psychosis: An Updated Review		Child Adolesc Psychiatr Clin N Am			29		1	115-129	The outcome and/or the exposure variables are not directly related to the topic variables under study
Journal Article	M. A. Solberg; R. M. Peters	2020	Adverse Childhood Experiences in Non-Westernized Nations: Implications for Immigrant and Refugee Health		J Immigr Minor Health			22		1	145-155	Excluded during title/abstract screening
Journal Article	D. Smeijers; E. Bulten; B. Franke; J. Buitelaar; R. J. Verkes	2020	Associations of multiple trauma types and MAOA with severe aggressive behavior and MAOA effects on training outcome		Eur Neuropsychopharmacol			30			66-74	Excluded during title/abstract screening
Journal Article	K. Silveira; M. A. Garcia-Barrera; C. M. Smart	2020	Neuropsychological Impact of Trauma-Related Mental Illnesses: A Systematic Review of Clinically Meaningful Results		Neuropsychol Rev			30		3	310-344	Excluded during title/abstract screening
Journal Article	I. Serbanescu; H. Walter; K. Schnell; H. Kessler; B. Weber; S. Drost; M. Groß; P. Neudeck; J. P. Klein; N. Assmann; I. Zobel; M. Backenstrass; M. Hautzinger; R. Meister; M. Härter; E. Schramm; D. Schoepf	2020	Combining baseline characteristics to disentangle response differences to disorder-specific versus supportive psychotherapy in patients with persistent depressive disorder		Behav Res Ther			124			103512	Excluded during title/abstract screening
Journal Article	M. Schmidt; A. Werbrouck; N. Verhaeghe; K. Putman; S. Simoens; L. Annemans	2020	Universal Mental Health Interventions for Children and Adolescents: A Systematic Review of Health Economic Evaluations		Appl Health Econ Health Policy			18		2	155-175	Excluded during title/abstract screening
Journal Article	M. Santos; R. D. S. Moreira; P. F. Faccio; G. C. Gomes; V. L. Silva	2020	Factors associated with elder abuse: a systematic review of the literature		Cien Saude Colet			25		6	2153-2175	Excluded during title/abstract screening
Journal Article	B. E. Salem; A. L. Hudson; K. Yadav; J. Lucas; J. Toyama; S. Chen; M. Faucette; M. L. Ekstrand; A. M. Nyamathi	2020	Correlates of Posttraumatic Stress Symptoms among Formerly Incarcerated, Homeless Women		Issues Ment Health Nurs			41		8	713-722	Excluded during title/abstract screening
Journal Article	D. Russell; D. Higgins; A. Posso	2020	Preventing child sexual abuse: A systematic review of interventions and their efficacy in developing countries		Child Abuse Negl			102			104395	Excluded during title/abstract screening
Journal Article	L. Rumble; R. F. Febrianto; M. N. Larasati; C. Hamilton; B. Mathews; M. P. Dunne	2020	Childhood Sexual Violence in Indonesia: A Systematic Review		Trauma Violence Abuse			21		2	284-299	Participants reports abusing older adults
Journal Article	B. L. Rubenstein; L. Z. N. Lu; M. MacFarlane; L. Stark	2020	Predictors of Interpersonal Violence in the Household in Humanitarian Settings: A Systematic Review		Trauma Violence Abuse			21		1	31-44	Excluded during title/abstract screening
Journal Article	J. D. Rosenblat; R. B. Mansur; E. Brietzke; S. H. Kennedy; A. F. Carvalho; Y. Lee; M. Subramaniapillai; D. J. Muzina; R. Dale; J. K. Tamura; L. M. W. Lui; C. Park; L. Phan; R. M. Tuineag; R. S. McIntyre	2020	Association of history of adverse childhood experiences with irritable bowel syndrome (IBS) in individuals with mood disorders		Psychiatry Res			288			112967	Excluded during title/abstract screening
Journal Article	T. J. Rohringer; T. E. Rosen; M. R. Lee; P. Sagar; K. J. Murphy	2020	Can diagnostic imaging help improve elder abuse detection?		Br J Radiol			93		1110	20190632	Excluded during title/abstract screening
Journal Article	A. Rogel; A. M. Loomis; E. Hamlin; H. Hodgdon; J. Spinazzola; B. van der Kolk	2020	The impact of neurofeedback training on children with developmental trauma: A randomized controlled study		Psychol Trauma			12		8	918-929	Excluded during title/abstract screening
Journal Article	K. E. Rentscher; J. E. Carroll; C. Mitchell	2020	Psychosocial Stressors and Telomere Length: A Current Review of the Science		Annu Rev Public Health			41			223-245	Excluded during title/abstract screening
Journal Article	E. T. Reibling; B. Distelberg; M. Guptill; B. C. Hernandez	2020	Intimate Partner Violence Experienced by Physicians		J Prim Care Community Health			11			2150132720965070	Participants reports abusing older adults
Journal Article	I. Ranatunga; K. Jayaratne	2020	Proportion of unplanned pregnancies, their determinants and health outcomes of women delivering at a teaching hospital in Sri Lanka		BMC Pregnancy Childbirth			20		1	667	Excluded during title/abstract screening
Journal Article	A. Ramos KÁ; R. M. R. Rafael; L. H. G. Penna; D. G. Depret; L. V. Ribeiro; J. I. Carinhanha	2020	Sheltered adolescents' background of exposure to violence and distressful experiences		Rev Bras Enferm			73		4	e20180714	Excluded during title/abstract screening
Journal Article	I. J. A. Puhakka; M. J. Peltola	2020	Salivary cortisol reactivity to psychological stressors in infancy: A meta-analysis		Psychoneuroendocrinology			115			104603	Excluded during title/abstract screening
Journal Article	C. R. Prokopez; M. Vallejos; R. Farinola; G. Alberio; G. B. Caporusso; L. G. Cozzarin; L. C. Chiapella; P. Fuentes; F. M. Daray	2020	The history of multiple adverse childhood experiences in patients with schizophrenia is associated with more severe symptomatology and suicidal behavior with gender-specific characteristics		Psychiatry Res			293			113411	Excluded during title/abstract screening
Journal Article	T. F. Platts-Mills; K. Hurka-Richardson; R. B. Shams; A. Aylward; J. A. Dayaa; M. Manning; L. Mosqueda; J. S. Haukoos; M. A. Weaver; P. D. Sloane; D. Travers; P. L. Hendry; A. Norse; C. W. Jones; S. A. McLean; B. B. Reeve; S. Zimmerman; K. Davenport; D. Bynum; E. Frederick; K. Lassiter-Fisher; A. Stuckey; R. Daley-Placide; M. Hoppens; J. Betterton; S. Owusu; C. Flemming; A. Colligan	2020	Multicenter Validation of an Emergency Department-Based Screening Tool to Identify Elder Abuse		Ann Emerg Med			76		3	280-290	Excluded during title/abstract screening
Journal Article	J. Petersson; S. J. M. Strand	2020	Family-Only Perpetrators of Intimate Partner Violence: A Systematic Review		Trauma Violence Abuse			21		2	367-381	Excluded during title/abstract screening
Journal Article	M. D. C. Pérez-Fuentes; M. D. M. Molero Jurado; Á. Martos Martínez; M. D. M. Simón Márquez; N. F. Oropesa Ruiz; J. J. Gázquez Linares	2020	Cross-sectional study of aggression against Spanish nursing personnel and effects on somatisation of physical symptoms		BMJ Open			10		3	e034143	Participants reports abusing older adults
Journal Article	A. Pastor; J. Conn; R. J. MacIsaac; Y. Bonomo	2020	Alcohol and illicit drug use in people with diabetes		Lancet Diabetes Endocrinol			8		3	239-248	Participants reports abusing older adults
Journal Article	M. J. Palmer; N. Henschke; H. Bergman; G. Villanueva; N. Maayan; T. Tamrat; G. L. Mehl; C. Glenton; S. Lewin; M. S. Fønhus; C. Free	2020	Targeted client communication via mobile devices for improving maternal, neonatal, and child health		Cochrane Database Syst Rev			8		8	Cd013679	Excluded during title/abstract screening
Journal Article	S. Orrego; G. M. S. Hincapié; D. Restrepo	2020	Mental disorders in the context of trauma and violence in a population study		Rev Colomb Psiquiatr (Engl Ed)			49		4	262-270	Excluded during title/abstract screening
Journal Article	P. Okeke-Ihejirika; S. Yohani; J. Muster; A. Ndem; T. Chambers; V. Pow	2020	A Scoping Review on Intimate Partner Violence in Canada's Immigrant Communities		Trauma Violence Abuse			21		4	788-810	Excluded during title/abstract screening
Journal Article	D. Ogum Alangea; A. A. Addo-Lartey; E. D. Chirwa; Y. Sikweyiya; D. Coker-Appiah; R. Jewkes; R. M. K. Adanu	2020	Evaluation of the rural response system intervention to prevent violence against women: findings from a community-randomised controlled trial in the Central Region of Ghana		Glob Health Action			13		1	1711336	Excluded during title/abstract screening
Journal Article	O. A. Offorjebe; R. M. Hoffman; F. Shaba; K. Balakasi; D. J. Davey; M. Nyirenda; K. Dovel	2020	Acceptability of index partner HIV self-testing among HIV-positive clients in Malawi: A mixed methods analysis		PLoS One			15		7	e0235008	Excluded during title/abstract screening
Journal Article	J. Nöthling; S. Malan-Müller; N. Abrahams; S. M. J. Hemmings; S. Seedat	2020	Epigenetic alterations associated with childhood trauma and adult mental health outcomes: A systematic review		World J Biol Psychiatry			21		7	493-512	Excluded during title/abstract screening
Journal Article	S. S. Mundy; S. L. W. Foss; S. Poulsen; C. Hjorthøj; J. Carlsson	2020	Sex differences in trauma exposure and symptomatology in trauma-affected refugees		Psychiatry Res			293			113445	Excluded during title/abstract screening
Journal Article	D. J. Moon; J. L. Damman; A. Romero	2020	The Effects of Primary Care-Based Parenting Interventions on Parenting and Child Behavioral Outcomes: A Systematic Review		Trauma Violence Abuse			21		4	706-724	Excluded during title/abstract screening
Journal Article	R. B. Miranda; S. Lange	2020	Domestic violence and social norms in Norway and Brazil: A preliminary, qualitative study of attitudes and practices of health workers and criminal justice professionals		PLoS One			15		12	e0243352	Excluded during title/abstract screening
Journal Article	K. G. Merrill; J. C. Campbell; M. R. Decker; J. McGready; V. M. Burke; J. K. Mwansa; S. Miti; C. Frimpong; C. E. Kennedy; J. A. Denison	2020	Prevalence of physical and sexual violence and psychological abuse among adolescents and young adults living with HIV in Zambia		PLoS One			15		6	e0235203	Excluded during title/abstract screening
Journal Article	É. Mercier; A. Nadeau; A. A. Brousseau; M. Émond; J. Lowthian; S. Berthelot; A. P. Costa; F. Mowbray; D. Melady; K. Yadav; C. Nickel; P. A. Cameron	2020	Elder Abuse in the Out-of-Hospital and Emergency Department Settings: A Scoping Review		Ann Emerg Med			75		2	181-191	Excluded during title/abstract screening
Journal Article	H. Melton; N. Meader; H. Dale; K. Wright; J. Jones-Diette; M. Temple; I. Shah; K. Lovell; D. McMillan; R. Churchill; C. Barbui; S. Gilbody; P. Coventry	2020	Interventions for adults with a history of complex traumatic events: the INCiTE mixed-methods systematic review		Health Technol Assess			24		43	1-312	Excluded during title/abstract screening
Journal Article	F. Meinck; A. L. Murray; M. P. Dunne; P. Schmidt	2020	Measuring violence against children: The adequacy of the International Society for the Prevention of Child Abuse and Neglect (ISPCAN) child abuse screening tool - Child version in 9 Balkan countries		Child Abuse Negl			108			104636	Excluded during title/abstract screening
Journal Article	N. C. McKenna; K. A. Golladay; K. Holtfreter	2020	Integrating General Strain Theory and Trauma-Informed Principles into the Study of Older Adult Victimization		J Trauma Dissociation			21		2	187-200	Excluded during title/abstract screening
Journal Article	A. C. McKee	2020	The Neuropathology of Chronic Traumatic Encephalopathy: The Status of the Literature		Semin Neurol			40		4	359-369	Excluded during title/abstract screening
Journal Article	R. McGovern; E. Gilvarry; M. Addison; H. Alderson; E. Geijer-Simpson; R. Lingam; D. Smart; E. Kaner	2020	The Association Between Adverse Child Health, Psychological, Educational and Social Outcomes, and Nondependent Parental Substance: A Rapid Evidence Assessment		Trauma Violence Abuse			21		3	470-483	Excluded during title/abstract screening
Journal Article	A. McCoy; G. J. Melendez-Torres; F. Gardner	2020	Parenting interventions to prevent violence against children in low- and middle-income countries in East and Southeast Asia: A systematic review and multi-level meta-analysis		Child Abuse Negl			103			104444	Excluded during title/abstract screening
Journal Article	O. L. McCarthy; C. Aliaga; M. E. Torrico Palacios; J. López Gallardo; S. Huaynoca; B. Leurent; P. Edwards; M. Palmer; I. Ahamed; C. Free	2020	An Intervention Delivered by Mobile Phone Instant Messaging to Increase Acceptability and Use of Effective Contraception Among Young Women in Bolivia: Randomized Controlled Trial		J Med Internet Res			22		6	e14073	Excluded during title/abstract screening
Journal Article	O. McBride; P. Hyland; J. Murphy; A. Elklit	2020	Network Analysis of Posttraumatic Stress Experiences of Adults Seeking Psychological Treatment for Childhood Sexual Abuse		J Trauma Stress			33		1	2018-10-01	Excluded during title/abstract screening
Journal Article	A. M. Matthijssen; A. Dietrich; M. Bierens; R. Kleine Deters; G. H. H. van de Loo-Neus; B. J. van den Hoofdakker; J. K. Buitelaar; P. J. Hoekstra	2020	Effects of Discontinuing Methylphenidate on Strengths and Difficulties, Quality of Life and Parenting Stress		J Child Adolesc Psychopharmacol			30		3	159-165	Excluded during title/abstract screening
Journal Article	P. Martinkevich; L. L. Larsen; T. Græsholt-Knudsen; G. Hesthaven; M. B. Hellfritzsch; K. K. Petersen; B. Møller-Madsen; J. D. Rölfing	2020	Physical child abuse demands increased awareness during health and socioeconomic crises like COVID-19		Acta Orthop			91		5	527-533	Excluded during title/abstract screening
Journal Article	K. Marshall; J. Herbst; C. Girod; F. Annor	2020	Do interventions to prevent or stop abuse and neglect among older adults work? A systematic review of reviews		J Elder Abuse Negl			32		5	409-433	Excluded during title/abstract screening
Journal Article	M. E. Manges; A. B. Nickerson	2020	Student Knowledge Gain Following the Second Step Child Protection Unit: the Influence of Treatment Integrity		Prev Sci			21		8	1037-1047	Excluded during title/abstract screening
Journal Article	W. Malmedal; A. Kilvik; G. Steinsheim; A. Botngård	2020	A literature review of survey instruments used to measure staff-to-resident elder abuse in residential care settings		Nurs Open			7		6	1650-1660	Excluded during title/abstract screening
Journal Article	T. Lorenc; S. Lester; K. Sutcliffe; C. Stansfield; J. Thomas	2020	Interventions to support people exposed to adverse childhood experiences: systematic review of systematic reviews		BMC Public Health			20		1	657	Excluded during title/abstract screening
Journal Article	M. Liu; C. Mejia-Lancheros; J. Lachaud; R. Nisenbaum; V. Stergiopoulos; S. W. Hwang	2020	Resilience and Adverse Childhood Experiences: Associations With Poor Mental Health Among Homeless Adults		Am J Prev Med			58		6	807-816	Excluded during title/abstract screening
Journal Article	K. Littlewood; L. Cooper; A. Pandey	2020	Safety and placement stability for the Children's Home Network kinship navigator program		Child Abuse Negl			106			104506	Excluded during title/abstract screening
Journal Article	V. Landgren; K. Malki; M. Bottai; S. Arver; C. Rahm	2020	Effect of Gonadotropin-Releasing Hormone Antagonist on Risk of Committing Child Sexual Abuse in Men With Pedophilic Disorder: A Randomized Clinical Trial		JAMA Psychiatry			77		9	897-905	Excluded during title/abstract screening
Journal Article	J. J. Laird; B. Klettke; K. Hall; E. Clancy; D. Hallford	2020	Demographic and Psychosocial Factors Associated With Child Sexual Exploitation: A Systematic Review and Meta-analysis		JAMA Netw Open			3		9	e2017682	Excluded during title/abstract screening
Journal Article	C. L. J. Lai; D. Y. H. Lee; M. O. Y. Leung	2020	Childhood Adversities and Salivary Cortisol Responses to the Trier Social Stress Test: A Systematic Review of Studies Using the Children Trauma Questionnaire (CTQ)		Int J Environ Res Public Health			18		1		Excluded during title/abstract screening
Journal Article	J. Lachman; J. Wamoyi; T. Spreckelsen; D. Wight; J. Maganga; F. Gardner	2020	Combining parenting and economic strengthening programmes to reduce violence against children: a cluster randomised controlled trial with predominantly male caregivers in rural Tanzania		BMJ Glob Health			5		7		Excluded during title/abstract screening
Journal Article	P. Kvillemo; A. K. Strandberg; J. Gripenberg; A. H. Berman; C. Skoglund; T. H. Elgán	2020	Effects of an automated digital brief prevention intervention targeting adolescents and young adults with risky alcohol and other substance use: study protocol for a randomised controlled trial		BMJ Open			10		5	e034894	Excluded during title/abstract screening
Journal Article	C. Koga; M. Hanazato; T. Tsuji; N. Suzuki; K. Kondo	2020	Elder Abuse and Social Capital in Older Adults: The Japan Gerontological Evaluation Study		Gerontology			66		2	149-159	Excluded during title/abstract screening
Journal Article	G. M. Kassa; A. A. Abajobir	2020	Prevalence of Violence Against Women in Ethiopia: A Meta-Analysis		Trauma Violence Abuse			21		3	624-637	Excluded during title/abstract screening
Journal Article	R. Karim; T. Z. Habib; S. Arefin; H. Rahman; S. Rahman; K. Swahnberg	2020	Differences in the acceptance of wife abuse among ethnic minority Garo and Santal and mainstream Bengali communities in rural Bangladesh		PLoS One			15		7	e0236733	Excluded during title/abstract screening
Journal Article	C. Jones; L. Scholes; B. Rolfe; C. Stieler-Hunt	2020	A serious-game for child sexual abuse prevention: An evaluation of orbit		Child Abuse Negl			107			104569	Excluded during title/abstract screening
Journal Article	A. Jerant; P. Duberstein; R. L. Kravitz; D. M. Stone; C. Cipri; P. Franks	2020	Tailored Activation of Middle-Aged Men to Promote Discussion of Recent Active Suicide Thoughts: a Randomized Controlled Trial		J Gen Intern Med			35		7	2050-2058	Excluded during title/abstract screening
Journal Article	D. Janiri; G. D. Kotzalidis; L. De Chiara; A. E. Koukopoulos; M. Aas; G. Sani	2020	The Ring of Fire: Childhood Trauma, Emotional Reactivity, and Mixed States in Mood Disorders		Psychiatr Clin North Am			43		1	69-82	Excluded during title/abstract screening
NORMENT K.G Jebsen Centre for Psychosis Research, Division of Mental Health and Addiction, Institute of Clinical Medicine, University of Oslo, Oslo University Hospital, Bygg 49, Ullevål Sykehus, PO Box 4956, Nydalen, Oslo 0424, Norway.												Excluded during title/abstract screening
Institute of Psychiatry, Università Cattolica del Sacro Cuore, Rome, Italy; Department of Psychiatry, Fondazione Policlinico Universitario "Agostino Gemelli" IRCCS, Rome, Italy."							NLM	eng				Excluded during title/abstract screening
Journal Article	J. R. Hoye; D. Cheishvili; H. A. Yarger; T. L. Roth; M. Szyf; M. Dozier	2020	Preliminary indications that the Attachment and Biobehavioral Catch-up Intervention alters DNA methylation in maltreated children		Dev Psychopathol			32		4	1486-1494	Excluded during title/abstract screening
Journal Article	K. G. Hill; J. A. Bailey; C. M. Steeger; J. D. Hawkins; R. F. Catalano; R. Kosterman; M. Epstein; R. D. Abbott	2020	Outcomes of Childhood Preventive Intervention Across 2 Generations: A Nonrandomized Controlled Trial		JAMA Pediatr			174		8	764-771	Excluded during title/abstract screening
Journal Article	J. I. Herzog; J. Thome; T. Demirakca; G. Koppe; G. Ende; S. Lis; S. Rausch; K. Priebe; M. Müller-Engelmann; R. Steil; M. Bohus; C. Schmahl	2020	Influence of Severity of Type and Timing of Retrospectively Reported Childhood Maltreatment on Female Amygdala and Hippocampal Volume		Sci Rep			10		1	1903	Excluded during title/abstract screening
Journal Article	N. Henry; A. Flynn; A. Powell	2020	Technology-Facilitated Domestic and Sexual Violence: A Review		Violence Against Women			26		15-16	1828-1854	Excluded during title/abstract screening
Journal Article	S. Haylock; T. Boshari; E. C. Alexander; A. Kumar; L. Manikam; R. Pinder	2020	Risk factors associated with knife-crime in United Kingdom among young people aged 10-24 years: a systematic review		BMC Public Health			20		1	1451	Excluded during title/abstract screening
Journal Article	M. Hameed; L. O'Doherty; G. Gilchrist; J. Tirado-Muñoz; A. Taft; P. Chondros; G. Feder; M. Tan; K. Hegarty	2020	Psychological therapies for women who experience intimate partner violence		Cochrane Database Syst Rev			7		7	Cd013017	Excluded during title/abstract screening
Journal Article	S. Hamby; K. Schultz; J. Elm	2020	Understanding the burden of trauma and victimization among American Indian and Alaska native elders: historical trauma as an element of poly-victimization		J Trauma Dissociation			21		2	172-186	Excluded during title/abstract screening
Journal Article	M. A. Gupta	2020	Spontaneous reporting of onset of disturbing dreams and nightmares related to early life traumatic experiences during the COVID-19 pandemic by patients with posttraumatic stress disorder in remission		J Clin Sleep Med			16		8	1419-1420	Excluded during title/abstract screening
Journal Article	J. Greenbaum	2020	A Public Health Approach to Global Child Sex Trafficking		Annu Rev Public Health			41			481-497	Excluded during title/abstract screening
Journal Article	A. Goodyear; M. Rodriguez; D. Glik	2020	The role of firearms in intimate partner violence: policy and research considerations		J Public Health Policy			41		2	185-195	Excluded during title/abstract screening
Journal Article	L. G. Goetschius; T. C. Hein; S. S. McLanahan; J. Brooks-Gunn; V. C. McLoyd; H. L. Dotterer; N. Lopez-Duran; C. Mitchell; L. W. Hyde; C. S. Monk; A. M. Beltz	2020	Association of Childhood Violence Exposure With Adolescent Neural Network Density		JAMA Netw Open			3		9	e2017850	Excluded during title/abstract screening
Journal Article	Z. Giano; A. Williams; C. Hankey; R. Merrill; R. Lisnic; A. Herring	2020	Forty Years of Research on Predictors of Homelessness		Community Ment Health J			56		4	692-709	Excluded during title/abstract screening
Journal Article	J. Garstang; G. Debelle; I. Anand; J. Armstrong; E. Botcher; H. Chaplin; N. Hallett; C. Morgans; M. Price; E. E. H. Tan; E. Tudor; J. Taylor	2020	Effect of COVID-19 lockdown on child protection medical assessments: a retrospective observational study in Birmingham, UK		BMJ Open			10		9	e042867	Excluded during title/abstract screening
Journal Article	T. Francis; H. Baker-Henningham	2020	Design and Implementation of the Irie Homes Toolbox: A Violence Prevention, Early Childhood, Parenting Program		Front Public Health			8			582961	Excluded during title/abstract screening
Journal Article	L. Fitton; R. Yu; S. Fazel	2020	Childhood Maltreatment and Violent Outcomes: A Systematic Review and Meta-Analysis of Prospective Studies		Trauma Violence Abuse			21		4	754-768	Excluded during title/abstract screening
Journal Article	K. Falster; M. Hanly; R. Pilkington; S. Eades; J. Stewart; L. Jorm; J. Lynch	2020	Cumulative Incidence of Child Protection Services Involvement Before Age 5 Years in 153 670 Australian Children		JAMA Pediatr			174		10	995-997	No health outcomes
Journal Article	A. Epstein; E. Bendavid; D. Nash; E. D. Charlebois; S. D. Weiser	2020	Drought and intimate partner violence towards women in 19 countries in sub-Saharan Africa during 2011-2018: A population-based study		PLoS Med			17		3	e1003064	Excluded during title/abstract screening
Journal Article	R. Du; R. Zheng; Y. Xu; Y. Zhu; X. Yu; M. Li; X. Tang; R. Hu; Q. Su; T. Wang; Z. Zhao; M. Xu; Y. Chen; L. Shi; Q. Wan; G. Chen; M. Dai; D. Zhang; Z. Gao; G. Wang; F. Shen; Z. Luo; Y. Qin; L. Chen; Y. Huo; Q. Li; Z. Ye; Y. Zhang; C. Liu; Y. Wang; S. Wu; T. Yang; H. Deng; L. Chen; J. Zhao; Y. Mu; D. Li; G. Qin; W. Wang; G. Ning; L. Yan; Y. Bi; J. Lu	2020	Early-Life Famine Exposure and Risk of Cardiovascular Diseases in Later Life: Findings From the REACTION Study		J Am Heart Assoc			9		7	e014175	Excluded during title/abstract screening
Journal Article	A. P. DePrince; S. L. Jackson	2020	Moving the Field Forward: Elucidating the Nexus Between Elder Abuse and Trauma		J Trauma Dissociation			21		2	151-157	Excluded during title/abstract screening
Journal Article	S. K. Dale; J. Sanders; S. A. Safren; G. Ironson; C. O'Cleirigh	2020	Correlates of resilience after childhood sexual abuse among men who have sex with men		J Trauma Dissociation			21		3	365-375	Excluded during title/abstract screening
Journal Article	L. Conegundes; J. Y. Valente; H. Cogo-Moreira; C. B. Martins; S. Andreoni; Z. M. Sanchez	2020	Transition from nonuse to use of alcohol or binge drinking among adolescents: Secondary analysis of a randomized controlled trial		Addict Behav			102			106159	Excluded during title/abstract screening
Journal Article	L. Cluver; Y. Shenderovich; F. Meinck; M. N. Berezin; J. Doubt; C. L. Ward; J. Parra-Cardona; C. Lombard; J. M. Lachman; C. Wittesaele; I. Wessels; F. Gardner; J. I. Steinert	2020	Parenting, mental health and economic pathways to prevention of violence against children in South Africa		Soc Sci Med			262			113194	Excluded during title/abstract screening
Journal Article	E. K. Chu; L. M. Smith; C. Derauf; E. Newman; C. R. Neal; A. M. Arria; M. A. Huestis; S. A. DellaGrotta; M. B. Roberts; L. M. Dansereau; B. M. Lester	2020	Behavior Problems During Early Childhood in Children With Prenatal Methamphetamine Exposure		Pediatrics			146		6		Excluded during title/abstract screening
Journal Article	W. Chen; F. Fang; Y. Chen; J. Wang; Y. Gao; J. Xiao	2020	The relationship between personality traits, caring characteristics and abuse tendency among professional caregivers of older people with dementia in long-term care facilities		J Clin Nurs			29		17-18	3425-3434	The outcome and/or the exposure variables are not directly related to the topic variables under study
Journal Article	M. A. Chen; M. R. Lewis; D. A. Chirinos; K. W. Murdock; C. Fagundes	2020	Differential psychological reactions to grief: The role of childhood adversity for depression symptoms among bereaved and non-bereaved adults		Death Stud			44		12	778-786	Excluded during title/abstract screening
Journal Article	S. Chatterji; E. Stern; K. Dunkle; L. Heise	2020	Community activism as a strategy to reduce intimate partner violence (IPV) in rural Rwanda: Results of a community randomised trial		J Glob Health			10		1	10406	Excluded during title/abstract screening
Journal Article	T. Chakrabarty; K. L. Harkness; S. J. McInerney; L. C. Quilty; R. V. Milev; S. H. Kennedy; B. N. Frey; G. M. MacQueen; D. J. Müller; S. Rotzinger; R. Uher; R. W. Lam	2020	Childhood maltreatment and cognitive functioning in patients with major depressive disorder: a CAN-BIND-1 report		Psychol Med			50		15	2536-2547	Excluded during title/abstract screening
Journal Article	M. L. Carvalho; A. P. C. Costa; C. F. S. Monteiro; M. Figueiredo; F. Avelino; S. S. D. Rocha	2020	Suicide in the elderly: approach to social determinants of health in the Dahlgren and Whitehead model		Rev Bras Enferm			73		suppl 3	e20200332	Excluded during title/abstract screening
Journal Article	A. Carr; H. Duff; F. Craddock	2020	A Systematic Review of the Outcome of Child Abuse in Long-Term Care		Trauma Violence Abuse			21		4	660-677	Excluded during title/abstract screening
Journal Article	C. Carlson; S. Namy; A. Norcini Pala; M. L. Wainberg; L. Michau; J. Nakuti; L. Knight; E. Allen; C. Ikenberg; D. Naker; K. Devries	2020	Violence against children and intimate partner violence against women: overlap and common contributing factors among caregiver-adolescent dyads		BMC Public Health			20		1	124	Excluded during title/abstract screening
Journal Article	E. Campeny; H. López-Pelayo; D. Nutt; C. Blithikioti; C. Oliveras; L. Nuño; R. Maldonado; G. Florez; F. Arias; S. Fernández-Artamendi; J. R. Villalbí; J. Sellarès; M. Ballbè; J. Rehm; M. M. Balcells-Olivero; A. Gual	2020	The blind men and the elephant: Systematic review of systematic reviews of cannabis use related health harms		Eur Neuropsychopharmacol			33			1935-01-01	Excluded during title/abstract screening
Journal Article	A. M. Buller; M. Pichon; A. McAlpine; B. Cislaghi; L. Heise; R. Meiksin	2020	Systematic review of social norms, attitudes, and factual beliefs linked to the sexual exploitation of children and adolescents		Child Abuse Negl			104			104471	Excluded during title/abstract screening
Journal Article	J. Briaux; Y. Martin-Prevel; S. Carles; S. Fortin; Y. Kameli; L. Adubra; A. Renk; Y. Agboka; M. Romedenne; F. Mukantambara; J. Van Dyck; J. Boko; R. Becquet; M. Savy	2020	Evaluation of an unconditional cash transfer program targeting children's first-1,000-days linear growth in rural Togo: A cluster-randomized controlled trial		PLoS Med			17		11	e1003388	Excluded during title/abstract screening
Journal Article	M. A. Bowman; D. A. Seehusen; A. V. Neale	2020	Practical Family Medicine: After-Hours Video Telehealth, Office Procedures, Polyp Follow-up in Older Patients, Terminology for Domestic Violence Intervention		J Am Board Fam Med			33		5	641-642	Excluded during title/abstract screening
Journal Article	M. Bohus; N. Kleindienst; C. Hahn; M. Müller-Engelmann; P. Ludäscher; R. Steil; T. Fydrich; C. Kuehner; P. A. Resick; C. Stiglmayr; C. Schmahl; K. Priebe	2020	Dialectical Behavior Therapy for Posttraumatic Stress Disorder (DBT-PTSD) Compared With Cognitive Processing Therapy (CPT) in Complex Presentations of PTSD in Women Survivors of Childhood Abuse: A Randomized Clinical Trial		JAMA Psychiatry			77		12	1235-1245	Excluded during title/abstract screening
Journal Article	B. Blundell; A. Warren; E. Moir	2020	Elder abuse protocols: identifying key features and establishing evidence for their use and effectiveness		J Elder Abuse Negl			32		2	134-151	Excluded during title/abstract screening
Journal Article	T. S. Betancourt; S. K. G. Jensen; D. A. Barnhart; R. T. Brennan; S. M. Murray; A. K. Yousafzai; J. Farrar; K. Godfroid; S. M. Bazubagira; L. B. Rawlings; B. Wilson; V. Sezibera; A. Kamurase	2020	Promoting parent-child relationships and preventing violence via home-visiting: a pre-post cluster randomised trial among Rwandan families linked to social protection programmes		BMC Public Health			20		1	621	Excluded during title/abstract screening
Journal Article	Y. Berhane; C. R. Canavan; A. M. Darling; C. R. Sudfeld; S. Vuai; R. Adanu; T. Bärnighausen; Y. Dessie; J. N. Bukenya; D. Guwatudde; J. Killewo; M. M. Sando; A. Sie; A. M. J. Oduola; W. W. Fawzi	2020	The age of opportunity: prevalence of key risk factors among adolescents 10-19 years of age in nine communities in sub-Saharan Africa		Trop Med Int Health			25		1	15-32	Excluded during title/abstract screening
Journal Article	S. Berens; P. Banzhaf; D. Baumeister; A. Gauss; W. Eich; R. Schaefert; J. Tesarz	2020	Relationship between adverse childhood experiences and illness anxiety in irritable bowel syndrome - The impact of gender		J Psychosom Res			128			109846	Excluded during title/abstract screening
Journal Article	R. Badrfam; A. Zandifar	2020	Asia and COVID-19; The need to continue mental health care to prevent the spread of suicide in the elderly		Asian J Psychiatr			54			102452	Excluded during title/abstract screening
Journal Article	F. E. Babl; H. Pfeiffer; P. Kelly; S. R. Dalziel; E. Oakley; M. L. Borland; A. Kochar; S. Dalton; J. A. Cheek; Y. Gilhotra; J. Furyk; M. D. Lyttle; S. Bressan; S. Donath; S. J. C. Hearps; A. Smith; L. Crowe	2020	Paediatric abusive head trauma in the emergency department: A multicentre prospective cohort study		J Paediatr Child Health			56		4	615-621	Excluded during title/abstract screening
Journal Article	R. Aylaz; H. Pekince; K. Işik; Ü. Aktürk; H. Yildirim	2020	The correlation of depression with neglect and abuse in individuals over 65 years of age		Perspect Psychiatr Care			56		2	424-430	Excluded during title/abstract screening
Journal Article	P. A. Apanga; M. T. Kumbeni; E. A. Ayamga; M. B. Ulanja; R. Akparibo	2020	Prevalence and factors associated with modern contraceptive use among women of reproductive age in 20 African countries: a large population-based study		BMJ Open			10		9	e041103	Excluded during title/abstract screening
Journal Article	A. Altendorf; B. Draper; C. Wijeratne; J. Schreiber; D. Kanareck	2020	Neglect of Older People: Touching on Forensic and Pathophysiological Aspects		Gerontologist			60		6	e449-e465	Excluded during title/abstract screening
Journal Article	A. Alerm-González	2020	Health Must Be Recognized as the Human Right It Is: Héctor Javier Sánchez MD MSSenior Researcher, Department of Society, Culture and HealthEl Colegio de la Frontera Sur (ECOSUR), Chiapas, Mexico		MEDICC Rev			22		3	20-23	Excluded during title/abstract screening
Journal Article	I. Alberdi-Paramo; M. D. Saiz-Gonzalez; M. Diaz-Marsa; J. L. Carrasco-Perera	2020	Bullying and childhood trauma events as predictive factors of suicidal behavior in borderline personality disorder: Preliminary findings		Psychiatry Res			285			112730	Participants reports abusing older adults
Journal Article	S. A. Al-Maskari; I. S. Al-Busaidi; M. A. Al-Maskari	2020	Workplace violence against emergency department nurses in Oman: a cross-sectional multi-institutional study		Int Nurs Rev			67		2	249-257	Excluded during title/abstract screening
Journal Article	E. Afuseh; C. A. Pike; U. M. Oruche	2020	Individualized approach to primary prevention of substance use disorder: age-related risks		Subst Abuse Treat Prev Policy			15		1	58	Excluded during title/abstract screening
Journal Article	T. Abramsky; I. Kapinga; G. Mshana; S. Lees; C. H. Hansen; R. Hashim; H. Stöckl; S. Kapiga; S. Harvey	2020	Couples data from north-western Tanzania: Insights from a survey of male partners of women enrolled in the MAISHA cluster randomized trial of an intimate partner violence prevention intervention		PLoS One			15		10	e0240112	Excluded during title/abstract screening
Journal Article	A. J. Zolotor; B. Yorkery	2019	Public Policy Approaches to Population Health		Prim Care			46		4	575-586	Excluded during title/abstract screening
Journal Article	S. Zisook; G. R. Johnson; I. Tal; P. Hicks; P. Chen; L. Davis; M. Thase; Y. Zhao; J. Vertrees; S. Mohamed	2019	General Predictors and Moderators of Depression Remission: A VAST-D Report		Am J Psychiatry			176		5	348-357	Excluded during title/abstract screening
Journal Article	A. A. Zerr; R. R. Newton; A. J. Litrownik; K. M. McCabe; M. Yeh	2019	Household composition and maltreatment allegations in the US: Deconstructing the at-risk single mother family		Child Abuse Negl			97			104123	Excluded during title/abstract screening
Journal Article	R. M. Yunus; N. N. Hairi; W. Y. Choo	2019	Consequences of Elder Abuse and Neglect: A Systematic Review of Observational Studies		Trauma Violence Abuse			20		2	197-213	Excluded during title/abstract screening
Journal Article	Y. Yon; M. Ramiro-Gonzalez; C. R. Mikton; M. Huber; D. Sethi	2019	The prevalence of elder abuse in institutional settings: a systematic review and meta-analysis		Eur J Public Health			29		1	58-67	Excluded during title/abstract screening
Journal Article	Y. Yon; C. Mikton; Z. D. Gassoumis; K. H. Wilber	2019	The Prevalence of Self-Reported Elder Abuse Among Older Women in Community Settings: A Systematic Review and Meta-Analysis		Trauma Violence Abuse			20		2	245-259	Excluded during title/abstract screening
Journal Article	D. Yacaman-Mendez; M. Hallgren; Y. Forsell	2019	Childhood adversities, negative life events and outcomes of non-pharmacological treatments for depression in primary care: A secondary analysis of a randomized controlled trial		J Psychiatr Res			110			152-158	Excluded during title/abstract screening
Journal Article	D. R. Xu; S. Xiao; H. He; E. D. Caine; S. Gloyd; J. Simoni; J. P. Hughes; J. Nie; M. Lin; W. He; Y. Yuan; W. Gong	2019	Lay health supporters aided by mobile text messaging to improve adherence, symptoms, and functioning among people with schizophrenia in a resource-poor community in rural China (LEAN): A randomized controlled trial		PLoS Med			16		4	e1002785	Excluded during title/abstract screening
Journal Article	R. C. Whitaker; A. N. Herman; T. Dearth-Wesley; H. G. Smith; S. B. Burnim; E. L. Myers; A. M. Saunders; K. Kainz	2019	Effect of a Trauma-Awareness Course on Teachers' Perceptions of Conflict With Preschool-Aged Children From Low-Income Urban Households: A Cluster Randomized Clinical Trial		JAMA Netw Open			2		4	e193193	Excluded during title/abstract screening
Journal Article	S. Westwood	2019	Abuse and older lesbian, gay bisexual, and trans (LGBT) people: a commentary and research agenda		J Elder Abuse Negl			31		2	97-114	Excluded during title/abstract screening
Journal Article	A. Warren; B. Blundell	2019	Addressing elder abuse in rural and remote communities: social policy, prevention and responses		J Elder Abuse Negl			31		2025-05-04	424-436	Excluded during title/abstract screening
Journal Article	Z. Y. Wang; M. Hu; T. L. Yu; J. Yang	2019	The Relationship between Childhood Maltreatment and Risky Sexual Behaviors: A Meta-Analysis		Int J Environ Res Public Health			16		19		Excluded during title/abstract screening
Journal Article	R. Wamser-Nanney; J. T. Nanney; E. Conrad; J. I. Constans	2019	Childhood trauma exposure and gun violence risk factors among victims of gun violence		Psychol Trauma			11		1	99-106	Excluded during title/abstract screening
Journal Article	J. Vanderminden; S. Hamby; C. David-Ferdon; A. Kacha-Ochana; M. Merrick; T. R. Simon; D. Finkelhor; H. Turner	2019	Rates of neglect in a national sample: Child and family characteristics and psychological impact		Child Abuse Negl			88			256-265	Excluded during title/abstract screening
Journal Article	F. A. van Dijk; F. Schirmbeck; L. L. Boyette; L. de Haan	2019	Coping styles mediate the association between negative life events and subjective well-being in patients with non-affective psychotic disorders and their siblings		Psychiatry Res			272			296-303	Excluded during title/abstract screening
Journal Article	A. B. Van Den Bruele; M. Dimachk; M. Crandall	2019	Elder Abuse		Clin Geriatr Med			35		1	103-113	Excluded during title/abstract screening
Journal Article	A. H. van Bergen; S. Verkooijen; A. Vreeker; L. Abramovic; M. H. Hillegers; A. T. Spijker; E. Hoencamp; E. J. Regeer; S. E. Knapen; R. F. Riemersma-van der Lek; R. Schoevers; A. W. Stevens; P. F. J. Schulte; R. Vonk; R. Hoekstra; N. J. van Beveren; R. W. Kupka; I. E. C. Sommer; R. A. Ophoff; R. S. Kahn; M. P. M. Boks	2019	The characteristics of psychotic features in bipolar disorder		Psychol Med			49		12	2036-2048	Excluded during title/abstract screening
Journal Article	L. Valla; K. Slinning; T. Wentzel-Larsen	2019	Parent satisfaction before and after implementing of a developmental screening tool in nine well-baby clinics in Norway		Acta Paediatr			108		10	1811-1816	Excluded during title/abstract screening
Journal Article	K. Valentino; E. M. Cummings; J. Borkowski; L. C. Hibel; J. Lefever; M. Lawson	2019	Efficacy of a reminiscing and emotion training intervention on maltreating families with preschool-aged children		Dev Psychol			55		11	2365-2378	Excluded during title/abstract screening
Journal Article	M. P. Vaillancourt-Morel; S. Bergeron; M. Blais; M. Hébert	2019	Longitudinal Associations Between Childhood Sexual Abuse, Silencing the Self, and Sexual Self-Efficacy in Adolescents		Arch Sex Behav			48		7	2125-2135	Excluded during title/abstract screening
Journal Article	K. Tsuyuki; N. A. Al-Alusi; J. C. Campbell; D. Murry; A. N. Cimino; A. E. Servin; J. K. Stockman	2019	Adverse childhood experiences (ACEs) are associated with forced and very early sexual initiation among Black women accessing publicly funded STD clinics in Baltimore, MD		PLoS One			14		5	e0216279	Excluded during title/abstract screening
Journal Article	S. Thomas; M. Höfler; I. Schäfer; S. Trautmann	2019	Childhood maltreatment and treatment outcome in psychotic disorders: a systematic review and meta-analysis		Acta Psychiatr Scand			140		4	295-312	Excluded during title/abstract screening
Journal Article	J. L. Thomas; J. B. Lewis; I. Martinez; S. D. Cunningham; M. Siddique; J. N. Tobin; J. R. Ickovics	2019	Associations between intimate partner violence profiles and mental health among low-income, urban pregnant adolescents		BMC Pregnancy Childbirth			19		1	120	Excluded during title/abstract screening
Journal Article	J. E. Stoner; R. J. Cramer	2019	Sexual Violence Victimization Among College Females: A Systematic Review of Rates, Barriers, and Facilitators of Health Service Utilization on Campus		Trauma Violence Abuse			20		4	520-533	Excluded during title/abstract screening
Journal Article	J. G. Sprunger; J. A. Schumacher; S. F. Coffey; D. R. Norris	2019	It's time to start asking all patients about intimate partner violence		J Fam Pract			68		3	152;154;156;161a	Excluded during title/abstract screening
Journal Article	E. B. Smith; J. K. Lee; M. S. Vavilala; S. A. Lee	2019	Pediatric Traumatic Brain Injury and Associated Topics: An Overview of Abusive Head Trauma, Nonaccidental Trauma, and Sports Concussions		Anesthesiol Clin			37		1	119-134	Excluded during title/abstract screening
Journal Article	M. Shokouhi; K. Nasiriani; Z. Cheraghi; A. Ardalan; H. Khankeh; H. Fallahzadeh; D. Khorasani-Zavareh	2019	Preventive measures for fire-related injuries and their risk factors in residential buildings: a systematic review		J Inj Violence Res			11		1	2014-01-01	Excluded during title/abstract screening
Journal Article	S. Sharman; K. Butler; A. Roberts	2019	Psychosocial risk factors in disordered gambling: A descriptive systematic overview of vulnerable populations		Addict Behav			99			106071	Excluded during title/abstract screening
Journal Article	J. Shao; Q. Zhang; Y. Ren; X. Li; T. Lin	2019	Why are older adults victims of fraud? Current knowledge and prospects regarding older adults' vulnerability to fraud		J Elder Abuse Negl			31		3	225-243	Excluded during title/abstract screening
Journal Article	S. Shamu; P. Shamu; C. Zarowsky; M. Temmerman; T. Shefer; N. Abrahams	2019	Does a history of sexual and physical childhood abuse contribute to HIV infection risk in adulthood? A study among post-natal women in Harare, Zimbabwe		PLoS One			14		1	e0198866	Excluded during title/abstract screening
Journal Article	A. Semahegn; K. Torpey; A. Manu; N. Assefa; G. Tesfaye; A. Ankomah	2019	Are interventions focused on gender-norms effective in preventing domestic violence against women in low and lower-middle income countries? A systematic review and meta-analysis		Reprod Health			16		1	93	Excluded during title/abstract screening
Journal Article	K. A. Scott-Storey; M. Hodgins; J. Wuest	2019	Modeling lifetime abuse and cardiovascular disease risk among women		BMC Cardiovasc Disord			19		1	224	Excluded during title/abstract screening
Journal Article	L. Savage; G. M. Tarabulsy; J. Pearson; D. Collin-Vézina; L. M. Gagné	2019	Maternal history of childhood maltreatment and later parenting behavior: A meta-analysis		Dev Psychopathol			31		1	2021-09-01	Excluded during title/abstract screening
Journal Article	A. Santos; F. L. Silva; R. A. P. Rodrigues; G. G. M. Sá; J. D. M. Santos; E. Andrade; M. Z. A. Madeira	2019	Financial-patrimonial elder abuse: an integrative review		Rev Bras Enferm			72		suppl 2	328-336	Excluded during title/abstract screening
Journal Article	J. Ryan; N. V. Roman	2019	Family-Centred Interventions for Elder Abuse: a Narrative Review		J Cross Cult Gerontol			34		3	325-336	Excluded during title/abstract screening
Journal Article	A. Russo; A. Reginelli; M. Pignatiello; F. Cioce; G. Mazzei; O. Fabozzi; V. Parlato; S. Cappabianca; S. Giovine	2019	Imaging of Violence Against the Elderly and the Women		Semin Ultrasound CT MR			40		1	18-24	Excluded during title/abstract screening
Journal Article	R. Rosner; E. Rimane; U. Frick; J. Gutermann; M. Hagl; B. Renneberg; F. Schreiber; A. Vogel; R. Steil	2019	Effect of Developmentally Adapted Cognitive Processing Therapy for Youth With Symptoms of Posttraumatic Stress Disorder After Childhood Sexual and Physical Abuse: A Randomized Clinical Trial		JAMA Psychiatry			76		5	484-491	Excluded during title/abstract screening
Journal Article	T. Rosen; A. Elman; S. Dion; D. Delgado; M. Demetres; R. Breckman; K. Lees; K. Dash; D. Lang; A. Bonner; J. Burnett; C. B. Dyer; R. Snyder; A. Berman; T. Fulmer; M. S. Lachs	2019	Review of Programs to Combat Elder Mistreatment: Focus on Hospitals and Level of Resources Needed		J Am Geriatr Soc			67		6	1286-1294	Excluded during title/abstract screening
Journal Article	E. Romano; J. Moorman; M. Ressel; J. Lyons	2019	Men with childhood sexual abuse histories: Disclosure experiences and links with mental health		Child Abuse Negl			89			212-224	Excluded during title/abstract screening
Journal Article	M. Rodgers; Z. Meisel; D. Wiebe; P. Crits-Christoph; K. V. Rhodes	2019	Wireless Participant Incentives Using Reloadable Bank Cards to Increase Clinical Trial Retention With Abused Women Drinkers: A Natural Experiment		J Interpers Violence			34		13	2774-2796	Excluded during title/abstract screening
Journal Article	C. Rivas; C. Vigurs; J. Cameron; L. Yeo	2019	A realist review of which advocacy interventions work for which abused women under what circumstances		Cochrane Database Syst Rev			6		6	Cd013135	Excluded during title/abstract screening
Journal Article	A. Reinders; A. F. Marquand; Y. R. Schlumpf; S. Chalavi; E. M. Vissia; E. R. S. Nijenhuis; P. Dazzan; L. Jäncke; D. J. Veltman	2019	Aiding the diagnosis of dissociative identity disorder: pattern recognition study of brain biomarkers		Br J Psychiatry			215		3	536-544	Excluded during title/abstract screening
Journal Article	D. Quilliot; L. Brunaud; J. Mathieu; C. Quenot; M. A. Sirveaux; J. P. Kahn; O. Ziegler; P. Witkowski	2019	Links between traumatic experiences in childhood or early adulthood and lifetime binge eating disorder		Psychiatry Res			276			134-141	Excluded during title/abstract screening
Journal Article	S. D. Piña-Escudero; C. A. Weinstein; C. Ritchie	2019	Contextualizing mistreatment in cognitive impairment in Latin America		J Elder Abuse Negl			31		3	255-261	Excluded during title/abstract screening
Journal Article	N. Pathak; R. Dhairyawan; S. Tariq	2019	The experience of intimate partner violence among older women: A narrative review		Maturitas			121			63-75	Excluded during title/abstract screening
Journal Article	T. Palermo; A. Pereira; N. Neijhoft; G. Bello; R. Buluma; P. Diem; R. Aznar Daban; I. Fatoumata Kaloga; A. Islam; T. Kheam; B. Lund-Henriksen; N. Maksud; M. C. Maternowska; A. Potts; C. Rottanak; C. Samnang; M. Shawa; M. Yoshikawa; A. Peterman	2019	Risk factors for childhood violence and polyvictimization: A cross-country analysis from three regions		Child Abuse Negl			88			348-361	Excluded during title/abstract screening
Journal Article	A. Paiman; M. Khan; T. Ali; N. Asad; I. Azam	2019	Psychosocial factors of deliberate self-harm in Afghanistan: a hospital based, matched case-control study		East Mediterr Health J			25		11	798-805	Excluded during title/abstract screening
Journal Article	J. S. E. Ottenhoff; J. T. P. Kortlever; E. Z. Boersma; D. C. Laverty; D. Ring; M. D. Driscoll	2019	Adverse Childhood Experiences Are Not Associated With Patient-reported Outcome Measures in Patients With Musculoskeletal Illness		Clin Orthop Relat Res			477		1	219-228	Excluded during title/abstract screening
Journal Article	R. Otten; C. J. Mun; D. S. Shaw; M. N. Wilson; T. J. Dishion	2019	A developmental cascade model for early adolescent-onset substance use: the role of early childhood stress		Addiction			114		2	326-334	Excluded during title/abstract screening
Journal Article	M. Orcutt; W. C. King; M. A. Kalarchian; M. J. Devlin; M. D. Marcus; L. Garcia; K. J. Steffen; J. E. Mitchell	2019	The relationship between childhood maltreatment and psychopathology in adults undergoing bariatric surgery		Surg Obes Relat Dis			15		2	295-303	Excluded during title/abstract screening
Journal Article	A. S. Navathe; K. G. Volpp; K. L. Caldarella; A. Bond; A. B. Troxel; J. Zhu; S. Matloubieh; Z. Lyon; A. Mishra Meza; L. Sacks; C. Nelson; P. Patel; J. Shea; D. Calcagno; S. Vittore; K. Sokol; K. Weng; N. McDowald; P. Crawford; D. Small; E. J. Emanuel	2019	Effect of Financial Bonus Size, Loss Aversion, and Increased Social Pressure on Physician Pay-for-Performance: A Randomized Clinical Trial and Cohort Study		JAMA Netw Open			2		2	e187950	Excluded during title/abstract screening
Journal Article	S. Nahar; C. Mengo	2019	Cultural roadblocks on women's reproductive health rights: a qualitative interpretive meta-synthesis from South Asia and Sub-Saharan Africa		Health Care Women Int			40		2025-09-07	931-949	Excluded during title/abstract screening
Journal Article	Z. Naderi; S. Gholamzadeh; L. Zarshenas; A. Ebadi	2019	Hospitalized elder abuse in Iran: a qualitative study		BMC Geriatr			19		1	307	Excluded during title/abstract screening
Journal Article	E. Montgomery; E. Just-Østergaard; S. S. Jervelund	2019	Transmitting trauma: a systematic review of the risk of child abuse perpetrated by parents exposed to traumatic events		Int J Public Health			64		2	241-251	Excluded during title/abstract screening
Journal Article	A. Miranda-Mendizabal; P. Castellví; O. Parés-Badell; I. Alayo; J. Almenara; I. Alonso; M. J. Blasco; A. Cebrià; A. Gabilondo; M. Gili; C. Lagares; J. A. Piqueras; T. Rodríguez-Jiménez; J. Rodríguez-Marín; M. Roca; V. Soto-Sanz; G. Vilagut; J. Alonso	2019	Gender differences in suicidal behavior in adolescents and young adults: systematic review and meta-analysis of longitudinal studies		Int J Public Health			64		2	265-283	Excluded during title/abstract screening
Journal Article	L. G. Mills; B. Barocas; R. P. Butters; B. Ariel	2019	A randomized controlled trial of restorative justice-informed treatment for domestic violence crimes		Nat Hum Behav			3		12	1284-1294	Excluded during title/abstract screening
Journal Article	M. Mileski; K. Lee; C. Bourquard; B. Cavazos; K. Dusek; K. Kimbrough; L. Sweeney; R. McClay	2019	Preventing The Abuse Of Residents With Dementia Or Alzheimer's Disease In The Long-Term Care Setting: A Systematic Review		Clin Interv Aging			14			1797-1815	Excluded during title/abstract screening
Journal Article	F. Meinck; M. Pantelic; T. F. Spreckelsen; L. Orza; M. T. Little; V. Nittas; V. Picker; A. A. Bustamam; R. Herrero Romero; E. P. Diaz Mella; H. Stöckl	2019	Interventions to reduce gender-based violence among young people living with or affected by HIV/AIDS in low-income and middle-income countries		Aids			33		14	2219-2236	Excluded during title/abstract screening
Journal Article	R. S. McIntyre; M. Subramaniapillai; Y. Lee; Z. Pan; N. E. Carmona; M. Shekotikhina; J. D. Rosenblat; E. Brietzke; J. K. Soczynska; V. E. Cosgrove; S. Miller; E. G. Fischer; N. E. Kramer; K. Dunlap; T. Suppes; R. B. Mansur	2019	Efficacy of Adjunctive Infliximab vs Placebo in the Treatment of Adults With Bipolar I/II Depression: A Randomized Clinical Trial		JAMA Psychiatry			76		8	783-790	Excluded during title/abstract screening
Journal Article	A. Marie-Mitchell; R. Kostolansky	2019	A Systematic Review of Trials to Improve Child Outcomes Associated With Adverse Childhood Experiences		Am J Prev Med			56		5	756-764	Excluded during title/abstract screening
Journal Article	G. Mansueto; K. Schruers; F. Cosci; J. van Os	2019	Childhood adversities and psychotic symptoms: The potential mediating or moderating role of neurocognition and social cognition		Schizophr Res			206			183-193	Excluded during title/abstract screening
Journal Article	M. Manheim; R. Felicetti; G. Moloney	2019	Child Sexual Abuse Victimization Prevention Programs in Preschool and Kindergarten: Implications for Practice		J Child Sex Abus			28		6	745-757	Excluded during title/abstract screening
Journal Article	K. E. MacGregor; L. Villalta; V. Clarke; R. Viner; T. Kramer; S. N. Khadr	2019	A systematic review of short and medium-term mental health outcomes in young people following sexual assault		J Child Adolesc Ment Health			31		3	161-181	Excluded during title/abstract screening
Journal Article	B. B. D. Macedo; C. von Werne Baes; I. C. Menezes; M. F. Juruena	2019	Child Abuse and Neglect as Risk Factors for Comorbidity Between Depression and Chronic Pain in Adulthood		J Nerv Ment Dis			207		7	538-545	Excluded during title/abstract screening
Journal Article	C. K. M. Lo; K. L. Chan; P. Ip	2019	Insecure Adult Attachment and Child Maltreatment: A Meta-Analysis		Trauma Violence Abuse			20		5	706-719	Excluded during title/abstract screening
Journal Article	M. Lenk; G. Ritschel; M. Abele; P. Roever; J. Schellong; P. Joraschky; K. Weidner; I. Croy	2019	The source effect as a natural function of disgust in interpersonal context and its impairment in mental disorders		Sci Rep			9		1	4239	Excluded during title/abstract screening
Journal Article	W. K. Lee; M. J. S. Milloy; E. Nosova; J. Walsh; T. Kerr	2019	Predictors of Antiretroviral Adherence Self-efficacy Among People Living With HIV/AIDS in a Canadian Setting		J Acquir Immune Defic Syndr			80		1	103-109	Excluded during title/abstract screening
Journal Article	I. Lavi; L. F. Katz; E. J. Ozer; J. J. Gross	2019	Emotion Reactivity and Regulation in Maltreated Children: A Meta-Analysis		Child Dev			90		5	1503-1524	Excluded during title/abstract screening
Journal Article	S. Kwok; M. Gu; A. Cheung	2019	A longitudinal study on the relationship among childhood emotional abuse, gratitude, and suicidal ideation of Chinese adolescents		Child Abuse Negl			94			104031	Excluded during title/abstract screening
Journal Article	A. Kolek; J. Prasko; M. Ociskova; M. Holubova; J. Vanek; A. Grambal; M. Slepecky	2019	Severity of panic disorder, adverse events in childhood, dissociation, self-stigma and comorbid personality disorders Part 2: Therapeutic effectiveness of a combined cognitive behavioural therapy and pharmacotherapy in treatment-resistant inpatients		Neuro Endocrinol Lett			40		6	271-283	Excluded during title/abstract screening
Journal Article	R. Knöfler; W. Streif; I. Watzer-Herberth; G. Hahn; U. Schmidt	2019	Child Abuse or Bleeding Disorder-An Interdisciplinary Approach		Hamostaseologie			39		1	28-35	Excluded during title/abstract screening
Journal Article	J. Kneer; V. Borchardt; C. Kärgel; C. Sinke; C. Massau; G. Tenbergen; J. Ponseti; H. Walter; K. M. Beier; B. Schiffer; K. Schiltz; M. Walter; T. H. C. Kruger	2019	Diminished fronto-limbic functional connectivity in child sexual offenders		J Psychiatr Res			108			48-56	Excluded during title/abstract screening
Journal Article	V. Khosravani; S. M. Samimi Ardestani; F. Sharifi Bastan; A. Mohammadzadeh; A. Amirinezhad	2019	Childhood maltreatment, cognitive emotion regulation strategies, and alcohol craving and dependence in alcohol-dependent males: Direct and indirect pathways		Child Abuse Negl			98			104197	Excluded during title/abstract screening
Journal Article	M. Keren; G. Abdallah; S. Tyano	2019	WAIMH position paper: Infants' rights in wartime		Infant Ment Health J			40		6	763-767	Excluded during title/abstract screening
Journal Article	P. Kelly; J. M. D. Thompson; S. Rungan; S. Ameratunga; T. Jelleyman; T. Percival; H. Elder; E. A. Mitchell	2019	Do data from child protective services and the police enhance modelling of perinatal risk for paediatric abusive head trauma? A retrospective case-control study		BMJ Open			9		3	e024199	Excluded during title/abstract screening
Journal Article	N. Kalra; J. Ayankola; S. Babalola	2019	Healthcare provider interaction and other predictors of long-acting reversible contraception adoption among women in Nigeria		Int J Gynaecol Obstet			144		2	153-160	Excluded during title/abstract screening
Journal Article	R. Jewkes; J. Corboz; A. Gibbs	2019	Violence against Afghan women by husbands, mothers-in-law and siblings-in-law/siblings: Risk markers and health consequences in an analysis of the baseline of a randomised controlled trial		PLoS One			14		2	e0211361	Excluded during title/abstract screening
Journal Article	P. Jaworska-Andryszewska; J. K. Rybakowski	2019	Childhood trauma in mood disorders: Neurobiological mechanisms and implications for treatment		Pharmacol Rep			71		1	112-120	Excluded during title/abstract screening
Journal Article	L. Isham; A. Hewison; C. Bradbury-Jones	2019	When Older People Are Violent or Abusive Toward Their Family Caregiver: A Review of Mixed-Methods Research		Trauma Violence Abuse			20		5	626-637	Excluded during title/abstract screening
Journal Article	A. L. Huntley; L. Potter; E. Williamson; A. Malpass; E. Szilassy; G. Feder	2019	Help-seeking by male victims of domestic violence and abuse (DVA): a systematic review and qualitative evidence synthesis		BMJ Open			9		6	e021960	Excluded during title/abstract screening
Journal Article	N. Holder; R. Holliday; A. Surís	2019	The effect of childhood sexual assault history on outpatient cognitive processing therapy for military sexual trauma-related posttraumatic stress disorder: A preliminary investigation		Stress Health			35		1	98-103	Excluded during title/abstract screening
Journal Article	L. M. Hicks; C. J. Dayton	2019	Mindfulness and trauma symptoms predict child abuse potential in risk-exposed, men and women during pregnancy		Child Abuse Negl			90			43-51	Excluded during title/abstract screening
Journal Article	L. Hennefield; D. J. Whalen; G. Wood; M. C. Chavarria; J. L. Luby	2019	Changing Conceptions of Death as a Function of Depression Status, Suicidal Ideation, and Media Exposure in Early Childhood		J Am Acad Child Adolesc Psychiatry			58		3	339-349	Excluded during title/abstract screening
Journal Article	C. Hawcroft; R. Hughes; A. Shaheen; J. Usta; H. Elkadi; T. Dalton; K. Ginwalla; G. Feder	2019	Prevalence and health outcomes of domestic violence amongst clinical populations in Arab countries: a systematic review and meta-analysis		BMC Public Health			19		1	315	Excluded during title/abstract screening
Journal Article	A. S. Guinn; K. A. Ports; D. C. Ford; M. Breiding; M. T. Merrick	2019	Associations between adverse childhood experiences and acquired brain injury, including traumatic brain injuries, among adults: 2014 BRFSS North Carolina		Inj Prev			25		6	514-520	Excluded during title/abstract screening
Journal Article	L. N. Grendas; S. M. Rojas; S. Puppo; P. Vidjen; A. Portela; L. Chiapella; D. E. Rodante; F. M. Daray	2019	Interaction between prospective risk factors in the prediction of suicide risk		J Affect Disord			258			144-150	Excluded during title/abstract screening
Journal Article	E. L. Garland; S. E. Reese; C. E. Bedford; A. K. Baker	2019	Adverse childhood experiences predict autonomic indices of emotion dysregulation and negative emotional cue-elicited craving among female opioid-treated chronic pain patients		Dev Psychopathol			31		3	1101-1110	Excluded during title/abstract screening
Journal Article	L. Friedman; S. Avila; D. Friedman; W. Meltzer	2019	Association between Type of Residence and Clinical Signs of Neglect in Older Adults		Gerontology			65		1	30-39	Excluded during title/abstract screening
Journal Article	A. S. Friedman; J. Buckell; J. L. Sindelar	2019	Tobacco-21 laws and young adult smoking: quasi-experimental evidence		Addiction			114		10	1816-1823	No participant perspective
Journal Article	C. E. Freiermuth; E. J. Lavonas; V. E. Anderson; K. C. Kleinschmidt; K. Sharma; M. Rapp-Olsson; C. Gerardo	2019	Antivenom Treatment Is Associated with Fewer Patients using Opioids after Copperhead Envenomation		West J Emerg Med			20		3	497-505	Excluded during title/abstract screening
Journal Article	S. J. Fredman; Y. Le; A. D. Marshall; W. Garcia Hernandez; M. E. Feinberg; R. T. Ammerman	2019	Parents' PTSD symptoms and child abuse potential during the perinatal period: Direct associations and mediation via relationship conflict		Child Abuse Negl			90			66-75	Excluded during title/abstract screening
Journal Article	G. Fond; A. Bourbon; C. Lançon; M. Boucekine; J. A. Micoulaud-Franchi; P. Auquier; L. Boyer	2019	Psychiatric and psychological follow-up of undergraduate and postgraduate medical students: Prevalence and associated factors. Results from the national BOURBON study		Psychiatry Res			272			425-430	Excluded during title/abstract screening
Journal Article	E. Flynn; J. Roguski; J. Wolf; K. Trujillo; P. Tedeschi; K. N. Morris	2019	A Randomized Controlled Trial of Animal-Assisted Therapy as an Adjunct to Intensive Family Preservation Services		Child Maltreat			24		2	161-168	Excluded during title/abstract screening
Journal Article	P. Ferrara; G. Franceschini; A. Villani; G. Corsello	2019	Physical, psychological and social impact of school violence on children		Ital J Pediatr			45		1	76	Excluded during title/abstract screening
Journal Article	M. Farrell; N. K. Martin; E. Stockings; A. Bórquez; J. A. Cepeda; L. Degenhardt; R. Ali; L. T. Tran; J. Rehm; M. Torrens; S. Shoptaw; R. McKetin	2019	Responding to global stimulant use: challenges and opportunities		Lancet			394		10209	1652-1667	Excluded during title/abstract screening
Journal Article	G. Fairchild; D. J. Hawes; P. J. Frick; W. E. Copeland; C. L. Odgers; B. Franke; C. M. Freitag; S. A. De Brito	2019	Conduct disorder		Nat Rev Dis Primers			5		1	43	Excluded during title/abstract screening
Journal Article	T. Elghossain; S. Bott; C. Akik; C. M. Obermeyer	2019	Prevalence of intimate partner violence against women in the Arab world: a systematic review		BMC Int Health Hum Rights			19		1	29	Excluded during title/abstract screening
Journal Article	F. J. Elgar; G. Gariepy; M. Dirks; S. D. Walsh; M. Molcho; A. Cosma; M. Malinowska-Cieslik; P. D. Donnelly; W. Craig	2019	Association of Early-Life Exposure to Income Inequality With Bullying in Adolescence in 40 Countries		JAMA Pediatr			173		7	e191181	Excluded during title/abstract screening
Journal Article	N. G. Dias; D. Costa; J. Soares; E. Hatzidimitriadou; E. Ioannidi-Kapolou; J. Lindert; Ö. Sundin; O. Toth; H. Barros; S. Fraga	2019	Social support and the intimate partner violence victimization among adults from six European countries		Fam Pract			36		2	117-124	Excluded during title/abstract screening
Journal Article	A. P. DePrince; L. K. Hasche; J. M. Olomi; N. M. Wright; J. Labus	2019	A randomized-control trial testing the impact of a multidisciplinary team response to older adult maltreatment		J Elder Abuse Negl			31		2025-05-04	307-324	Excluded during title/abstract screening
Journal Article	C. Delteil; M. Kolopp; C. Capuani; S. Humez; M. Boucekine; G. Leonetti; J. Torrents; L. Tuchtan; M. D. Piercecchi	2019	Histological dating of subarachnoid hemorrhage and retinal hemorrhage in infants		Forensic Sci Int			303			109952	Excluded during title/abstract screening
Journal Article	C. C. Dallelucci; E. C. Bragiato; K. C. N. Areco; T. M. Fidalgo; D. X. da Silveira	2019	Sexual risky behavior, cocaine and alcohol use among substance users in an outpatient facility: a cross section study		Subst Abuse Treat Prev Policy			14		1	46	Excluded during title/abstract screening
Journal Article	S. M. Curti; F. Lupariello; E. Coppo; E. J. Praznik; S. S. Racalbuto; G. Di Vella	2019	Child Sexual Abuse Perpetrated by Women: Case Series and Review of the Literature		J Forensic Sci			64		5	1427-1437	Excluded during title/abstract screening
Dipartimento di Pediatria d'Emergenza, "A.O.U. Città della Salute e della Scienza di Torino", piazza Polonia 94, 10126, Torino, Italy.												Excluded during title/abstract screening
Graduate School of Professional Psychology, University of Denver, 2450 S. Vine Street, Denver, CO, 80210."							NLM	eng				Excluded during title/abstract screening
Journal Article	J. Crowder; C. Burnett; K. Laughon; C. Dreisbach	2019	Elder Abuse in American Indian Communities: An Integrative Review		J Forensic Nurs			15		4	250-258	Excluded during title/abstract screening
Journal Article	D. Costa; E. Hatzidimitriadou; E. Ioannidi-Kapolo; J. Lindert; J. Soares; Ö. Sundin; O. Toth; H. Barros	2019	The impact of intimate partner violence on forgone healthcare: a population-based, multicentre European study		Eur J Public Health			29		2	359-364	Excluded during title/abstract screening
Journal Article	A. A. Conroy; M. H. Cohen; E. A. Frongillo; A. C. Tsai; T. E. Wilson; E. L. Wentz; A. A. Adimora; D. Merenstein; I. Ofotokun; L. Metsch; M. C. Kempf; A. Adedimeji; J. M. Turan; P. C. Tien; S. D. Weiser	2019	Food insecurity and violence in a prospective cohort of women at risk for or living with HIV in the U.S		PLoS One			14		3	e0213365	Excluded during title/abstract screening
Journal Article	C. Comacchio; A. Lasalvia; M. Ruggeri	2019	Current evidence of childhood traumatic experiences in psychosis - focus on gender differences		Psychiatry Res			281			112507	Excluded during title/abstract screening
Journal Article	C. Comacchio; L. M. Howard; C. Bonetto; R. Lo Parrino; K. Furlato; E. Semrov; A. Preti; L. Mesiano; G. Neri; G. De Girolamo; K. de Santi; E. Miglietta; S. Tosato; D. Cristofalo; A. Lasalvia; M. Ruggeri	2019	The impact of gender and childhood abuse on age of psychosis onset, psychopathology and needs for care in psychosis patients		Schizophr Res			210			164-171	Excluded during title/abstract screening
Journal Article	S. Clarke; R. Richmond; E. Black; H. Fry; J. H. Obol; H. Worth	2019	Intimate partner violence in pregnancy: a cross-sectional study from post-conflict northern Uganda		BMJ Open			9		11	e027541	Excluded during title/abstract screening
Journal Article	Y. J. Choi; P. Orpinas; I. Kim; K. S. Ko	2019	Korean clergy for healthy families: online intervention for preventing intimate partner violence		Glob Health Promot			26		4	25-32	Excluded during title/abstract screening
Journal Article	L. Chen; X. Li; L. Imami; D. Lin; J. Zhao; G. Zhao; S. Zilioli	2019	Diurnal Cortisol in a Sample of Socioeconomically Disadvantaged Chinese Children: Evidence for the Shift-and-Persist Hypothesis		Psychosom Med			81		2	200-208	Excluded during title/abstract screening
Journal Article	X. Chang; X. Jiang; T. Mkandarwire; M. Shen	2019	Associations between adverse childhood experiences and health outcomes in adults aged 18-59 years		PLoS One			14		2	e0211850	Excluded during title/abstract screening
Journal Article	E. Černis; C. Chan; M. Cooper	2019	What is the relationship between dissociation and self-harming behaviour in adolescents?		Clin Psychol Psychother			26		3	328-338	Excluded during title/abstract screening
Journal Article	G. Bustamante; M. S. Andrade; C. Mikesell; C. Cullen; P. Endara; V. Burneo; P. Yépez; S. Avila Saavedra; P. Ponce; M. Grunauer	2019	I have the right to feel safe": Evaluation of a school-based child sexual abuse prevention program in Ecuador"		Child Abuse Negl			91			31-40	Excluded during title/abstract screening
Journal Article	M. A. Bright; S. D. Lynne; K. E. Masyn; M. R. Waldman; J. Graber; R. Alexander	2019	Association of Friday School Report Card Release With Saturday Incidence Rates of Agency-Verified Physical Child Abuse		JAMA Pediatr			173		2	176-182	Excluded during title/abstract screening
Journal Article	B. M. Brawner; L. S. Jemmott; G. Wingood; A. J. Lozano; A. L. Hanlon	2019	Project GOLD: A pilot randomized controlled trial of a novel psychoeducational HIV/STI prevention intervention for heterosexually-active black youth		Res Nurs Health			42		1	2028-08-01	Excluded during title/abstract screening
Journal Article	R. F. Bornstein	2019	Synergistic dependencies in partner and elder abuse		Am Psychol			74		6	713-724	Excluded during title/abstract screening
Journal Article	M. A. Bohren; H. Mehrtash; B. Fawole; T. M. Maung; M. D. Balde; E. Maya; S. S. Thwin; A. K. Aderoba; J. P. Vogel; T. A. Irinyenikan; A. O. Adeyanju; N. O. Mon; K. Adu-Bonsaffoh; S. Landoulsi; C. Guure; R. Adanu; B. A. Diallo; A. M. Gülmezoglu; A. M. Soumah; A. O. Sall; Ö. Tunçalp	2019	How women are treated during facility-based childbirth in four countries: a cross-sectional study with labour observations and community-based surveys		Lancet			394		10210	1750-1763	Excluded during title/abstract screening
Journal Article	B. Blundell; A. Warren	2019	Reviewing the extent of rural and remote considerations in elder abuse policy: A scoping review		Aust J Rural Health			27		4	351-357	Excluded during title/abstract screening
Journal Article	E. M. Bloemen; T. Rosen; V. M. LoFaso; A. Lasky; S. Church; P. Hall; T. Weber; S. Clark	2019	Lesbian, Gay, Bisexual, and Transgender Older Adults' Experiences With Elder Abuse and Neglect		J Am Geriatr Soc			67		11	2338-2345	Excluded during title/abstract screening
Journal Article	K. N. Blaisdell; A. M. Imhof; P. A. Fisher	2019	Early adversity, child neglect, and stress neurobiology: From observations of impact to empirical evaluations of mechanisms		Int J Dev Neurosci			78			139-146	Excluded during title/abstract screening
Journal Article	K. S. Blair; J. Aloi; K. Crum; H. Meffert; S. F. White; B. K. Taylor; E. K. Leiker; L. C. Thornton; P. M. Tyler; N. Shah; K. Johnson; H. Abdel-Rahim; J. Lukoff; M. Dobbertin; K. Pope; S. Pollak; R. J. Blair	2019	Association of Different Types of Childhood Maltreatment With Emotional Responding and Response Control Among Youths		JAMA Netw Open			2		5	e194604	Excluded during title/abstract screening
Journal Article	E. Bianciardi; G. Di Lorenzo; C. Niolu; S. Betrò; F. Zerbin; P. Gentileschi; A. Siracusano	2019	Body image dissatisfaction in individuals with obesity seeking bariatric surgery: exploring the burden of new mediating factors		Riv Psichiatr			54		1	2017-08-01	Excluded during title/abstract screening
Journal Article	O. Berthold; V. Clemens; A. Witt; E. Brähler; P. L. Plener; J. M. Fegert	2019	Awareness of abusive head trauma in a German population-based sample: implications for prevention		Pediatr Res			86		4	537-541	Excluded during title/abstract screening
Journal Article	J. A. Beatson; J. H. Broadbear; C. Duncan; D. Bourton; S. Rao	2019	Avoiding Misdiagnosis When Auditory Verbal Hallucinations Are Present in Borderline Personality Disorder		J Nerv Ment Dis			207		12	1048-1055	Excluded during title/abstract screening
Journal Article	W. E. Barry; E. Barin; C. M. McLaughlin; A. Strumwasser; S. Shekherdimian; H. Arbogast; J. S. Upperman; A. R. Jensen	2019	Pediatric firearm injuries in Los Angeles County: Younger children are more likely to be the victims of unintentional firearm injury		J Pediatr Surg			54		2	350-353	Excluded during title/abstract screening
Journal Article	S. Barlati; A. Stefana; F. Bartoli; G. Bianconi; V. Bulgari; V. Candini; G. Carrà; C. Cavalera; M. Clerici; M. Cricelli; M. T. Ferla; C. Ferrari; L. Iozzino; A. Macis; A. Vita; G. de Girolamo	2019	Violence risk and mental disorders (VIORMED-2): A prospective multicenter study in Italy		PLoS One			14		4	e0214924	Excluded during title/abstract screening
Journal Article	F. E. Babl; H. Pfeiffer; S. R. Dalziel; E. Oakley; V. Anderson; M. L. Borland; N. Phillips; A. Kochar; S. Dalton; J. A. Cheek; Y. Gilhotra; J. Furyk; J. Neutze; M. D. Lyttle; S. Bressan; S. Donath; S. J. Hearps; L. Crowe	2019	Paediatric intentional head injuries in the emergency department: A multicentre prospective cohort study		Emerg Med Australas			31		4	546-554	Excluded during title/abstract screening
Journal Article	C. Azzopardi; R. Eirich; C. L. Rash; S. MacDonald; S. Madigan	2019	A meta-analysis of the prevalence of child sexual abuse disclosure in forensic settings		Child Abuse Negl			93			291-304	Excluded during title/abstract screening
Journal Article	A. A. Asadi-Pooya; L. Myers; K. Valente; A. D. Restrepo; D. A. L; T. Sawchuk; M. Homayoun; Z. Bahrami; R. Alessi; A. A. Paytan; S. Kochen; J. Buchhalter; F. Taha; L. M. Lazar; S. Pick; T. Nicholson	2019	Sex differences in demographic and clinical characteristics of psychogenic nonepileptic seizures: A retrospective multicenter international study		Epilepsy Behav			97			154-157	Excluded during title/abstract screening
Journal Article	I. Angelakis; E. L. Gillespie; M. Panagioti	2019	Childhood maltreatment and adult suicidality: a comprehensive systematic review with meta-analysis		Psychol Med			49		7	1057-1078	Excluded during title/abstract screening
Journal Article	A. Amemiya; T. Fujiwara; K. Shirai; K. Kondo; T. Oksanen; J. Pentti; J. Vahtera	2019	Association between adverse childhood experiences and adult diseases in older adults: a comparative cross-sectional study in Japan and Finland		BMJ Open			9		8	e024609	Excluded during title/abstract screening
Journal Article	R. Alaggia; D. Collin-Vézina; R. Lateef	2019	Facilitators and Barriers to Child Sexual Abuse (CSA) Disclosures: A Research Update (2000-2016)		Trauma Violence Abuse			20		2	260-283	Excluded during title/abstract screening
Journal Article	A. Agus; M. McKay; J. Cole; P. Doherty; D. Foxcroft; S. Harvey; L. Murphy; A. Percy; H. Sumnall	2019	Cost-effectiveness of a combined classroom curriculum and parental intervention: economic evaluation of data from the Steps Towards Alcohol Misuse Prevention Programme cluster randomised controlled trial		BMJ Open			9		7	e027951	Excluded during title/abstract screening
Journal Article	A. A. Addo-Lartey; D. Ogum Alangea; Y. Sikweyiya; E. D. Chirwa; D. Coker-Appiah; R. Jewkes; R. M. K. Adanu	2019	Rural response system to prevent violence against women: methodology for a community randomised controlled trial in the central region of Ghana		Glob Health Action			12		1	1612604	Excluded during title/abstract screening
Journal Article	T. Abramsky; S. Lees; H. Stöckl; S. Harvey; I. Kapinga; M. Ranganathan; G. Mshana; S. Kapiga	2019	Women's income and risk of intimate partner violence: secondary findings from the MAISHA cluster randomised trial in North-Western Tanzania		BMC Public Health			19		1	1108	Excluded during title/abstract screening
Journal Article	A. Abdi; A. Tarjoman; M. Borji	2019	Prevalence of elder abuse in Iran: a Systematic review and meta-analysis		Asian J Psychiatr			39			120-127	Excluded during title/abstract screening
Journal Article	E. Yıldız; D. Tanrıverdi	2018	Child neglect and abuse: a global glimpse within the framework of evidence perspective		Int Nurs Rev			65		3	370-380	Excluded during title/abstract screening
Journal Article	A. R. Yakubovich; H. Stöckl; J. Murray; G. J. Melendez-Torres; J. I. Steinert; C. E. Y. Glavin; D. K. Humphreys	2018	Risk and Protective Factors for Intimate Partner Violence Against Women: Systematic Review and Meta-analyses of Prospective-Longitudinal Studies		Am J Public Health			108		7	e1-e11	Excluded during title/abstract screening
Journal Article	T. P. Williams; V. Chopra; S. R. Chikanya	2018	It isn't that we're prostitutes": Child protection and sexual exploitation of adolescent girls within and beyond refugee camps in Rwanda"		Child Abuse Negl			86			158-166	Excluded during title/abstract screening
Journal Article	C. White; D. C. Shanley; M. J. Zimmer-Gembeck; K. Walsh; R. Hawkins; K. Lines	2018	Tell, tell, tell again": The prevalence and correlates of young children's response to and disclosure of an in-vivo lure from a stranger"		Child Abuse Negl			82			134-143	Excluded during title/abstract screening
Journal Article	K. Wachter; S. M. Murray; B. J. Hall; J. Annan; P. Bolton; J. Bass	2018	Stigma modifies the association between social support and mental health among sexual violence survivors in the Democratic Republic of Congo: implications for practice		Anxiety Stress Coping			31		4	459-474	Excluded during title/abstract screening
Journal Article	R. Vonderlin; N. Kleindienst; G. W. Alpers; M. Bohus; L. Lyssenko; C. Schmahl	2018	Dissociation in victims of childhood abuse or neglect: a meta-analytic review		Psychol Med			48		15	2467-2476	No health outcomes
Journal Article	M. Vilar-Compte; L. Giraldo-Rodríguez; A. Ochoa-Laginas; P. Gaitan-Rossi	2018	Association Between Depression and Elder Abuse and the Mediation of Social Support: A Cross-Sectional Study of Elder Females in Mexico City		J Aging Health			30		4	559-583	Excluded during title/abstract screening
Journal Article	N. K. Tran; S. R. van Berkel; H. T. Nguyen; I. M. H. van; L. R. A. Alink	2018	Changes in the prevalence of child maltreatment in Vietnam over 10 years		Child Abuse Negl			80			172-182	Excluded during title/abstract screening
Journal Article	E. Y. Tenkorang; A. Y. Owusu	2018	A life course understanding of domestic and intimate partner violence in Ghana		Child Abuse Negl			79			384-394	Excluded during title/abstract screening
Journal Article	C. E. Temcheff; M. J. Letarte; S. Boutin; K. Marcil	2018	Common components of evidence-based parenting programs for preventing maltreatment of school-age children		Child Abuse Negl			80			226-237	Excluded during title/abstract screening
Journal Article	T. Tancred; S. Paparini; G. J. Melendez-Torres; A. Fletcher; J. Thomas; R. Campbell; C. Bonell	2018	Interventions integrating health and academic interventions to prevent substance use and violence: a systematic review and synthesis of process evaluations		Syst Rev			7		1	227	Excluded during title/abstract screening
Journal Article	D. Talevi; L. Imburgia; C. Luperini; A. Zancla; A. Collazzoni; R. Rossi; F. Pacitti; A. Rossi	2018	Interpersonal violence: identification of associated features in a clinical sample		Child Abuse Negl			86			349-357	Excluded during title/abstract screening
Journal Article	N. Swain	2018	Distress in informal carers of the elderly in New Zealand		N Z Med J			131		1485	60-66	Excluded during title/abstract screening
Journal Article	S. F. Suglia; K. C. Koenen; R. Boynton-Jarrett; P. S. Chan; C. J. Clark; A. Danese; M. S. Faith; B. I. Goldstein; L. L. Hayman; C. R. Isasi; C. A. Pratt; N. Slopen; J. A. Sumner; A. Turer; C. B. Turer; J. P. Zachariah	2018	Childhood and Adolescent Adversity and Cardiometabolic Outcomes: A Scientific Statement From the American Heart Association		Circulation			137		5	e15-e28	The outcome and/or the exposure variables are not directly related to the topic variables under study
Journal Article	L. B. Stone; M. C. Amole; J. M. Cyranowski; H. A. Swartz	2018	History of childhood emotional abuse predicts lower resting-state high-frequency heart rate variability in depressed women		Psychiatry Res			269			681-687	Excluded during title/abstract screening
Journal Article	I. H. Steele; N. Thrower; P. Noroian; F. M. Saleh	2018	Understanding Suicide Across the Lifespan: A United States Perspective of Suicide Risk Factors, Assessment & Management		J Forensic Sci			63		1	162-171	Excluded during title/abstract screening
Journal Article	E. Starmann; L. Heise; N. Kyegombe; K. Devries; T. Abramsky; L. Michau; T. Musuya; C. Watts; M. Collumbien	2018	Examining diffusion to understand the how of SASA!, a violence against women and HIV prevention intervention in Uganda		BMC Public Health			18		1	616	Excluded during title/abstract screening
Journal Article	N. L. Sohler; J. L. Starrels; L. Khalid; M. A. Bachhuber; J. H. Arnsten; S. Nahvi; J. Jost; C. O. Cunningham	2018	Cannabis Use is Associated with Lower Odds of Prescription Opioid Analgesic Use Among HIV-Infected Individuals with Chronic Pain		Subst Use Misuse			53		10	1602-1607	Excluded during title/abstract screening
Journal Article	K. Šmigelskas; T. Vaičiūnas; J. Lukoševičiūtė; M. Malinowska-Cieślik; M. Melkumova; E. Movsesyan; A. Zaborskis	2018	Sufficient Social Support as a Possible Preventive Factor against Fighting and Bullying in School Children		Int J Environ Res Public Health			15		5		Excluded during title/abstract screening
Journal Article	S. C. Shelmerdine; D. Langan; J. C. Hutchinson; M. Hickson; K. Pawley; J. Suich; L. Palm; N. J. Sebire; A. Wade; O. J. Arthurs	2018	Chest radiographs versus CT for the detection of rib fractures in children (DRIFT): a diagnostic accuracy observational study		Lancet Child Adolesc Health			2		11	802-811	Excluded during title/abstract screening
Journal Article	A. Segura; N. Pereda; G. Guilera	2018	Poly-victimization from different methodological approaches using the juvenile victimization questionnaire: Are we identifying the same victims?		J Trauma Dissociation			19		3	289-306	Excluded during title/abstract screening
Journal Article	A. Schrepf; B. Naliboff; D. A. Williams; A. J. Stephens-Shields; J. R. Landis; A. Gupta; E. Mayer; L. V. Rodriguez; H. Lai; Y. Luo; C. Bradley; K. Kreder; S. K. Lutgendorf	2018	Adverse Childhood Experiences and Symptoms of Urologic Chronic Pelvic Pain Syndrome: A Multidisciplinary Approach to the Study of Chronic Pelvic Pain Research Network Study		Ann Behav Med			52		10	865-877	Excluded during title/abstract screening
Journal Article	L. Sardinha; H. E. Nájera Catalán	2018	Attitudes towards domestic violence in 49 low- and middle-income countries: A gendered analysis of prevalence and country-level correlates		PLoS One			13		10	e0206101	Excluded during title/abstract screening
Journal Article	D. H. Rosmarin; S. Pirutinsky; M. Appel; T. Kaplan; D. Pelcovitz	2018	Childhood sexual abuse, mental health, and religion across the Jewish community		Child Abuse Negl			81			21-28	Excluded during title/abstract screening
Journal Article	T. Rosen; M. E. Stern; A. Elman; M. R. Mulcare	2018	Identifying and Initiating Intervention for Elder Abuse and Neglect in the Emergency Department		Clin Geriatr Med			34		3	435-451	Excluded during title/abstract screening
Journal Article	B. M. Rooney; T. G. Tulloch; A. J. Blashill	2018	Psychosocial Syndemic Correlates of Sexual Compulsivity Among Men Who Have Sex with Men: A Meta-Analysis		Arch Sex Behav			47		1	75-93	Excluded during title/abstract screening
Journal Article	K. K. Ridout; M. Levandowski; S. J. Ridout; L. Gantz; K. Goonan; D. Palermo; L. H. Price; A. R. Tyrka	2018	Early life adversity and telomere length: a meta-analysis		Mol Psychiatry			23		4	858-871	Excluded during title/abstract screening
Journal Article	A. Reinders; S. Chalavi; Y. R. Schlumpf; E. M. Vissia; E. R. S. Nijenhuis; L. Jäncke; D. J. Veltman; C. Ecker	2018	Neurodevelopmental origins of abnormal cortical morphology in dissociative identity disorder		Acta Psychiatr Scand			137		2	157-170	Excluded during title/abstract screening
Journal Article	H. Radermacher; Y. L. Toh; D. Western; J. Coles; D. Goeman; J. Lowthian	2018	Staff conceptualisations of elder abuse in residential aged care: A rapid review		Australas J Ageing			37		4	254-267	Excluded during title/abstract screening
Journal Article	G. B. Qu; W. Wu; L. L. Wang; X. Tang; Y. H. Sun; J. Li; J. Wang	2018	Systematic review and meta-analysis found higher levels of behavioural problems in male left-behind children aged 6-11 years		Acta Paediatr			107		8	1327-1334	Excluded during title/abstract screening
Journal Article	S. Petti	2018	Elder neglect-Oral diseases and injuries		Oral Dis			24		6	891-899	Excluded during title/abstract screening
Journal Article	H. Peng; Y. Zhu; E. Strachan; E. Fowler; T. Bacus; P. Roy-Byrne; J. Goldberg; V. Vaccarino; J. Zhao	2018	Childhood Trauma, DNA Methylation of Stress-Related Genes, and Depression: Findings From Two Monozygotic Twin Studies		Psychosom Med			80		7	599-608	Excluded during title/abstract screening
Journal Article	K. S. M. Oliveira; F. P. B. Carvalho; L. C. Oliveira; C. A. Simpson; F. Silva; A. G. C. Martins	2018	Violence against the elderly: the conceptions of nursing professionals regarding detection and prevention		Rev Gaucha Enferm			39			e57462	Excluded during title/abstract screening
Journal Article	M. Nkuba; K. Hermenau; T. Hecker	2018	Violence and maltreatment in Tanzanian families-Findings from a nationally representative sample of secondary school students and their parents		Child Abuse Negl			77			110-120	Excluded during title/abstract screening
Journal Article	A. B. Nickerson; J. A. Livingston; K. Kamper-DeMarco	2018	Evaluation of second step child protection videos: A randomized controlled trial		Child Abuse Negl			76			2022-10-01	Excluded during title/abstract screening
Journal Article	Q. X. Ng; B. Z. J. Yong; C. Y. X. Ho; D. Y. Lim; W. S. Yeo	2018	Early life sexual abuse is associated with increased suicide attempts: An update meta-analysis		J Psychiatr Res			99			129-141	Participants reports abusing older adults
Journal Article	F. Nearchou	2018	Resilience following emotional abuse by teachers: Insights from a cross-sectional study with Greek students		Child Abuse Negl			78			96-106	Excluded during title/abstract screening
Journal Article	C. J. Najdowski; K. M. Bernstein	2018	Race, social class, and child abuse: Content and strength of medical professionals' stereotypes		Child Abuse Negl			86			217-222	Excluded during title/abstract screening
Journal Article	K. E. Moore; R. L. Gobin; H. L. McCauley; C. W. Kao; S. M. Anthony; S. Kubiak; C. Zlotnick; J. E. Johnson	2018	The relation of borderline personality disorder to aggression, victimization, and institutional misconduct among prisoners		Compr Psychiatry			84			15-21	Excluded during title/abstract screening
Journal Article	M. Mittal; K. Resch; C. Nichols-Hadeed; J. Thompson Stone; K. Thevenet-Morrison; C. Faurot; C. Cerulli	2018	Examining Associations Between Strangulation and Depressive Symptoms in Women With Intimate Partner Violence Histories		Violence Vict			33		6	1072-1087	Excluded during title/abstract screening
Journal Article	H. Minnis	2018	What Happens to Disinhibited Social Engagement Disorder Over Time?		J Am Acad Child Adolesc Psychiatry			57		5	304-305	Excluded during title/abstract screening
Journal Article	M. Mikolajczak; M. E. Brianda; H. Avalosse; I. Roskam	2018	Consequences of parental burnout: Its specific effect on child neglect and violence		Child Abuse Negl			80			134-145	Excluded during title/abstract screening
Journal Article	S. Mignot; X. Fritel; M. Loreal; P. Binder; M. T. Roux; L. Gicquel; P. Ingrand	2018	Identifying teenage sexual abuse victims by questions on their daily lives		Child Abuse Negl			85			127-136	Excluded during title/abstract screening
Journal Article	R. S. Mezzavilla; M. F. Ferreira; C. C. Curioni; A. C. Lindsay; M. H. Hasselmann	2018	Intimate partner violence and breastfeeding practices: a systematic review of observational studies		J Pediatr (Rio J)			94		3	226-237	Excluded during title/abstract screening
Journal Article	M. Mergler; M. Driessen; U. Havemann-Reinecke; D. Wedekind; C. Lüdecke; M. Ohlmeier; C. Chodzinski; S. Teunißen; S. Weirich; U. Kemper; W. Renner; I. Schäfer	2018	Differential relationships of PTSD and childhood trauma with the course of substance use disorders		J Subst Abuse Treat			93			57-63	Excluded during title/abstract screening
Journal Article	F. Meinck; M. E. Boyes; L. Cluver; C. L. Ward; P. Schmidt; S. DeStone; M. P. Dunne	2018	Adaptation and psychometric properties of the ISPCAN Child Abuse Screening Tool for use in trials (ICAST-Trial) among South African adolescents and their primary caregivers		Child Abuse Negl			82			45-58	Excluded during title/abstract screening
Journal Article	N. Martschuk; J. Goodman-Delahunty; M. B. Powell; N. J. Westera	2018	Similarities in modi operandi of institutional and non-institutional child sexual offending: Systematic case comparisons		Child Abuse Negl			84			229-240	Excluded during title/abstract screening
Journal Article	G. Mansueto; M. van Nierop; K. Schruers; B. Z. Alizadeh; A. A. Bartels-Velthuis; N. J. van Beveren; R. Bruggeman; W. Cahn; L. de Haan; P. Delespaul; C. J. Meijer; I. Myin-Germeys; R. S. Kahn; F. Schirmbeck; C. J. P. Simons; N. E. M. van Haren; J. van Os; R. van Winkel	2018	The role of cognitive functioning in the relationship between childhood trauma and a mixed phenotype of affective-anxious-psychotic symptoms in psychotic disorders		Schizophr Res			192			262-268	Excluded during title/abstract screening
Journal Article	E. D. C. Macías-Cortés; L. Llanes-González; L. Aguilar-Faisal; J. Asbun-Bojalil	2018	Response to Individualized Homeopathic Treatment for Depression in Climacteric Women with History of Domestic Violence, Marital Dissatisfaction or Sexual Abuse: Results from the HOMDEP-MENOP Study		Homeopathy			107		3	202-208	Excluded during title/abstract screening
Journal Article	E. Loudermilk; K. Loudermilk; J. Obenauer; M. A. Quinn	2018	Impact of adverse childhood experiences (ACEs) on adult alcohol consumption behaviors		Child Abuse Negl			86			368-374	Excluded during title/abstract screening
Journal Article	C. Liebermann; A. S. Kohl Schwartz; T. Charpidou; K. Geraedts; M. Rauchfuss; M. Wölfler; S. von Orelli; F. Häberlin; M. Eberhard; P. Imesch; B. Imthurn; B. Leeners	2018	Maltreatment during childhood: a risk factor for the development of endometriosis?		Hum Reprod			33		8	1449-1458	Excluded during title/abstract screening
Journal Article	Y. Lei; C. Xi; P. Li; M. Luo; W. Wang; S. Pan; X. Gao; Y. Xu; G. Huang; X. Deng; L. Guo; C. Lu	2018	Association between childhood maltreatment and non-medical prescription opioid use among Chinese senior high school students: The moderating role of gender		J Affect Disord			235			421-427	Excluded during title/abstract screening
Journal Article	R. Lee-Kelland; F. Finlay	2018	Children who abuse animals: when should you be concerned about child abuse? A review of the literature		Arch Dis Child			103		8	801-805	Excluded during title/abstract screening
Journal Article	H. J. Lee; E. C. Lin; M. B. Chen; T. P. Su; L. C. Chiang	2018	Randomized, controlled trial of a brief family-centred care programme for hospitalized patients with bipolar disorder and their family caregivers		Int J Ment Health Nurs			27		1	61-71	Excluded during title/abstract screening
Journal Article	M. T. H. Le; S. Holton; L. Romero; J. Fisher	2018	Polyvictimization Among Children and Adolescents in Low- and Lower-Middle-Income Countries: A Systematic Review and Meta-Analysis		Trauma Violence Abuse			19		3	323-342	Excluded during title/abstract screening
Journal Article	R. B. Lawn; E. L. Anderson; M. Suderman; A. J. Simpkin; T. R. Gaunt; A. E. Teschendorff; M. Widschwendter; R. Hardy; D. Kuh; C. L. Relton; L. D. Howe	2018	Psychosocial adversity and socioeconomic position during childhood and epigenetic age: analysis of two prospective cohort studies		Hum Mol Genet			27		7	1301-1308	Excluded during title/abstract screening
Journal Article	D. A. M. Lako; M. D. Beijersbergen; I. E. Jonker; R. de Vet; D. B. Herman; A. M. van Hemert; J. Wolf	2018	The effectiveness of critical time intervention for abused women leaving women's shelters: a randomized controlled trial		Int J Public Health			63		4	513-523	Excluded during title/abstract screening
Journal Article	J. Koziol-McLain; A. C. Vandal; D. Wilson; S. Nada-Raja; T. Dobbs; C. McLean; R. Sisk; K. B. Eden; N. E. Glass	2018	Efficacy of a Web-Based Safety Decision Aid for Women Experiencing Intimate Partner Violence: Randomized Controlled Trial		J Med Internet Res			19		12	e426	Excluded during title/abstract screening
Journal Article	S. T. Kim; S. S. Hwang; H. W. Kim; E. H. Hwang; J. Cho; J. I. Kang; S. J. Kim	2018	Multidimensional impulsivity as a mediator of early life stress and alcohol dependence		Sci Rep			8		1	4104	Excluded during title/abstract screening
Journal Article	K. N. Kilburn; A. Pettifor; J. K. Edwards; A. Selin; R. Twine; C. MacPhail; R. Wagner; J. P. Hughes; J. Wang; K. Kahn	2018	Conditional cash transfers and the reduction in partner violence for young women: an investigation of causal pathways using evidence from a randomized experiment in South Africa (HPTN 068)		J Int AIDS Soc			21 Suppl 1		Suppl Suppl 1		Excluded during title/abstract screening
Journal Article	J. R. Keefe; S. Wiltsey Stirman; Z. D. Cohen; R. J. DeRubeis; B. N. Smith; P. A. Resick	2018	In rape trauma PTSD, patient characteristics indicate which trauma-focused treatment they are most likely to complete		Depress Anxiety			35		4	330-338	Excluded during title/abstract screening
Journal Article	M. Kamal; S. Halileh; S. Dargham; K. A. Alyafei; R. Giacaman; S. Imseeh; N. Eldeeb; S. Nasr; M. Korayem; N. Abu-Rmeileh; Z. Mahfoud; H. Tawfik; M. H. Mahmoud; M. Mian; M. A. Lynch	2018	Comparing disciplinary methods used by mothers in Palestine and Qatar		Child Abuse Negl			81			118-127	Excluded during title/abstract screening
Journal Article	R. Jewkes; J. Corboz; A. Gibbs	2018	Trauma exposure and IPV experienced by Afghan women: Analysis of the baseline of a randomised controlled trial		PLoS One			13		10	e0201974	Excluded during title/abstract screening
Journal Article	K. P. Jakubowski; J. M. Cundiff; K. A. Matthews	2018	Cumulative childhood adversity and adult cardiometabolic disease: A meta-analysis		Health Psychol			37		8	701-715	Excluded during title/abstract screening
Journal Article	S. L. Jackson	2018	A Systematic Review of Financial Exploitation Measures in Prevalence Studies		J Appl Gerontol			37		9	1150-1188	Excluded during title/abstract screening
Journal Article	E. M. M. Hoytema van Konijnenburg; M. Gigengack; A. H. Teeuw; T. Sieswerda-Hoogendoorn; S. N. Brilleslijper-Kater; B. C. Flapper; R. J. L. Lindauer; J. B. van Goudoever; J. H. van der Lee	2018	Follow-up protocol was useful for children whose parents attended emergency departments after partner violence, substance abuse or a suicide attempt		Acta Paediatr			107		1	110-120	Excluded during title/abstract screening
Journal Article	G. M. Hosang; K. Bhui	2018	Gender discrimination, victimisation and women's mental health		Br J Psychiatry			213		6	682-684	Excluded during title/abstract screening
Journal Article	E. Heinonen; P. Knekt; T. Härkänen; E. Virtala; O. Lindfors	2018	Associations of early childhood adversities with mental disorders, psychological functioning, and suitability for psychotherapy in adulthood		Psychiatry Res			264			366-373	Excluded during title/abstract screening
Journal Article	S. Habib; N. Abbasi; B. Khan; N. Danish; Q. Nazir	2018	Domestic Violence Among Pregnant Women		J Ayub Med Coll Abbottabad			30		2	237-240	Excluded during title/abstract screening
Journal Article	N. K. Guček; P. Selič	2018	Depression in Intimate Partner Violence Victims in Slovenia: A Crippling Pattern of Factors Identified in Family Practice Attendees		Int J Environ Res Public Health			15		2		Excluded during title/abstract screening
Journal Article	A. Gonzalez; N. Catherine; M. Boyle; S. M. Jack; L. Atkinson; M. Kobor; D. Sheehan; L. Tonmyr; C. Waddell; H. L. MacMillan	2018	Healthy Foundations Study: a randomised controlled trial to evaluate biological embedding of early-life experiences		BMJ Open			8		1	e018915	Excluded during title/abstract screening
Journal Article	K. M. Goldstein; L. L. Zullig; E. A. Dedert; A. Alishahi Tabriz; T. W. Brearly; G. Raitz; S. S. Sata; J. D. Whited; H. B. Bosworth; A. M. Gordon; A. Nagi; J. W. Williams, Jr.; J. M. Gierisch	2018	Telehealth Interventions Designed for Women: an Evidence Map		J Gen Intern Med			33		12	2191-2200	Excluded during title/abstract screening
Journal Article	A. Gibbs; J. Corboz; R. Jewkes	2018	Factors associated with recent intimate partner violence experience amongst currently married women in Afghanistan and health impacts of IPV: a cross sectional study		BMC Public Health			18		1	593	Excluded during title/abstract screening
Journal Article	M. Frederico; A. L. Jackson; C. M. Black; A. Cox; B. Joffe	2018	Small Talk: Identifying communication problems in maltreated children		Child Abuse Negl			75			139-148	Excluded during title/abstract screening
Journal Article	K. J. Foli; S. Woodcox; S. Kersey; L. Zhang; B. Wilkinson	2018	Trauma-Informed Parenting Classes Delivered to Rural Kinship Parents: A Pilot Study		J Am Psychiatr Nurses Assoc			24		1	62-75	Excluded during title/abstract screening
Journal Article	G. Ferrari; G. Feder; R. Agnew-Davies; J. E. Bailey; S. Hollinghurst; L. Howard; E. Howarth; L. Sardinha; D. Sharp; T. J. Peters	2018	Psychological advocacy towards healing (PATH): A randomized controlled trial of a psychological intervention in a domestic violence service setting		PLoS One			13		11	e0205485	Excluded during title/abstract screening
Journal Article	C. Feltner; I. Wallace; N. Berkman; C. E. Kistler; J. C. Middleton; C. Barclay; L. Higginbotham; J. T. Green; D. E. Jonas	2018	Screening for Intimate Partner Violence, Elder Abuse, and Abuse of Vulnerable Adults: Evidence Report and Systematic Review for the US Preventive Services Task Force		Jama			320		16	1688-1701	Excluded during title/abstract screening
Journal Article	G. Fellmeth; K. Rose-Clarke; C. Zhao; L. K. Busert; Y. Zheng; A. Massazza; H. Sonmez; B. Eder; A. Blewitt; W. Lertgrai; M. Orcutt; K. Ricci; O. Mohamed-Ahmed; R. Burns; D. Knipe; S. Hargreaves; T. Hesketh; C. Opondo; D. Devakumar	2018	Health impacts of parental migration on left-behind children and adolescents: a systematic review and meta-analysis		Lancet			392		10164	2567-2582	Excluded during title/abstract screening
Journal Article	S. Fazel; E. N. Smith; Z. Chang; J. R. Geddes	2018	Risk factors for interpersonal violence: an umbrella review of meta-analyses		Br J Psychiatry			213		4	609-614	Excluded during title/abstract screening
Journal Article	B. Fang; E. Yan	2018	Abuse of Older Persons With Dementia: A Review of the Literature		Trauma Violence Abuse			19		2	127-147	Excluded during title/abstract screening
Journal Article	M. Evans; A. Malpass; R. Agnew-Davies; G. Feder	2018	Women's experiences of a randomised controlled trial of a specialist psychological advocacy intervention following domestic violence: A nested qualitative study		PLoS One			13		11	e0193077	Excluded during title/abstract screening
Journal Article	F. Estebsari; M. Dastoorpoor; D. Mostafaei; N. Khanjani; Z. R. Khalifehkandi; A. R. Foroushani; H. Aghababaeian; M. H. Taghdisi	2018	Design and implementation of an empowerment model to prevent elder abuse: a randomized controlled trial		Clin Interv Aging			13			669-679	Excluded during title/abstract screening
Journal Article	C. J. Easton; C. A. Crane; D. Mandel	2018	A Randomized Controlled Trial Assessing the Efficacy of Cognitive Behavioral Therapy for Substance-Dependent Domestic Violence Offenders: An Integrated Substance Abuse-Domestic Violence Treatment Approach (SADV)		J Marital Fam Ther			44		3	483-498	Excluded during title/abstract screening
Journal Article	P. Duff; J. L. Evans; E. S. Stein; K. Page; L. Maher	2018	High pregnancy incidence and low contraceptive use among a prospective cohort of female entertainment and sex workers in Phnom Penh, Cambodia		BMC Pregnancy Childbirth			18		1	128	Excluded during title/abstract screening
Journal Article	C. Dos Santos Gomes; C. M. Pirkle; M. V. Zunzunegui; D. Taurino Guedes; J. Fernandes De Souza Barbosa; P. Hwang; R. Oliveira Guerra	2018	Frailty and life course violence: The international mobility in aging study		Arch Gerontol Geriatr			76			26-33	Excluded during title/abstract screening
Journal Article	M. E. Dichter; A. E. Sorrentino; T. N. Haywood; S. L. Bellamy; E. Medvedeva; C. B. Roberts; K. M. Iverson	2018	Women's Healthcare Utilization Following Routine Screening for Past-Year Intimate Partner Violence in the Veterans Health Administration		J Gen Intern Med			33		6	936-941	Excluded during title/abstract screening
Journal Article	K. Devries; H. Kuper; L. Knight; E. Allen; N. Kyegombe; L. M. Banks; S. Kelly; D. Naker	2018	Reducing Physical Violence Toward Primary School Students With Disabilities		J Adolesc Health			62		3	303-310	Excluded during title/abstract screening
Journal Article	R. Danielson; G. F. Sanders	2018	An effective measure of childhood adversity that is valid with older adults		Child Abuse Negl			82			156-167	Excluded during title/abstract screening
Journal Article	L. E. Cowley; S. Maguire; D. M. Farewell; H. D. Quinn-Scoggins; M. O. Flynn; A. M. Kemp	2018	Factors influencing child protection professionals' decision-making and multidisciplinary collaboration in suspected abusive head trauma cases: A qualitative study		Child Abuse Negl			82			178-191	Excluded during title/abstract screening
Journal Article	L. E. Cowley; D. M. Farewell; A. M. Kemp	2018	Potential impact of the validated Predicting Abusive Head Trauma (PredAHT) clinical prediction tool: A clinical vignette study		Child Abuse Negl			86			184-196	Excluded during title/abstract screening
Journal Article	V. M. Colegrove; S. S. Havighurst; C. E. Kehoe; S. L. Jacobsen	2018	Pilot randomized controlled trial of Tuning Relationships with Music: Intervention for parents with a trauma history and their adolescent		Child Abuse Negl			79			259-268	Excluded during title/abstract screening
Journal Article	A. Cockcroft; N. Marokoane; L. Kgakole; N. Tswetla; N. Andersson	2018	Access of choice-disabled young women in Botswana to government structural support programmes: a cross-sectional study		AIDS Care			30		sup2	24-27	Excluded during title/abstract screening
Journal Article	C. J. Clark; G. Ferguson; B. Shrestha; P. N. Shrestha; J. M. Oakes; J. Gupta; S. McGhee; Y. F. Cheong; K. M. Yount	2018	Social norms and women's risk of intimate partner violence in Nepal		Soc Sci Med			202			162-169	Excluded during title/abstract screening
Journal Article	E. D. Chirwa; Y. Sikweyiya; A. A. Addo-Lartey; D. Ogum Alangea; D. Coker-Appiah; R. M. K. Adanu; R. Jewkes	2018	Prevalence and risk factors of physical or sexual intimate violence perpetration amongst men in four districts in the central region of Ghana: Baseline findings from a cluster randomised controlled trial		PLoS One			13		3	e0191663	Excluded during title/abstract screening
Journal Article	Q. Q. Chen; M. T. Chen; Y. H. Zhu; K. L. Chan; P. Ip	2018	Health correlates, addictive behaviors, and peer victimization among adolescents in China		World J Pediatr			14		5	454-460	Participants reports abusing older adults
Journal Article	Q. Chen; C. K. M. Lo; Y. Zhu; A. Cheung; K. L. Chan; P. Ip	2018	Family poly-victimization and cyberbullying among adolescents in a Chinese school sample		Child Abuse Negl			77			180-187	Excluded during title/abstract screening
Journal Article	B. Castellani; F. Griffiths; R. Rajaram; J. Gunn	2018	Exploring comorbid depression and physical health trajectories: A case-based computational modelling approach		J Eval Clin Pract			24		6	1293-1309	Excluded during title/abstract screening
Journal Article	J. M. Carmona-Torres; B. Recio-Andrade; M. A. Rodríguez-Borrego	2018	Violence committed by intimate partners of physicians, nurses and nursing assistants		Int Nurs Rev			65		3	441-449	Excluded during title/abstract screening
Journal Article	L. D. Cameron; P. Carroll; W. K. Hamilton	2018	Evaluation of an intervention promoting emotion regulation skills for adults with persisting distress due to adverse childhood experiences		Child Abuse Negl			79			423-433	Excluded during title/abstract screening
Journal Article	L. L. Brown; M. A. R. Van Zyl	2018	Mitigating intimate partner violence among South African women testing HIV positive during mobile counseling and testing		AIDS Care			30		1	65-71	Excluded during title/abstract screening
Journal Article	H. Bows	2018	Sexual Violence Against Older People: A Review of the Empirical Literature		Trauma Violence Abuse			19		5	567-583	Excluded during title/abstract screening
Journal Article	M. S. Boroughs; P. P. Ehlinger; A. W. Batchelder; S. A. Safren; C. O'Cleirigh	2018	Posttraumatic Stress Symptoms and Emerging Adult Sexual Minority Men: Implications for Assessment and Treatment of Childhood Sexual Abuse		J Trauma Stress			31		5	665-675	Excluded during title/abstract screening
Journal Article	X. J. Bi; X. M. Lv; X. Y. Ai; M. M. Sun; K. Y. Cui; L. M. Yang; L. N. Wang; A. H. Yin; L. F. Liu	2018	Childhood trauma interacted with BDNF Val66Met influence schizophrenic symptoms		Medicine (Baltimore)			97		13	e0160	Excluded during title/abstract screening
Journal Article	O. Berthold; B. Frericks; T. John; V. Clemens; J. M. Fegert; A. V. Moers	2018	Abuse as a Cause of Childhood Fractures		Dtsch Arztebl Int			115		46	769-775	Excluded during title/abstract screening
Journal Article	D. Berent; M. Podgórski; A. Kokoszka	2018	A need for intervention: Childhood adversities are a significant determinant of health-harming behavior and poor self-efficacy in patients with alcohol dependence. An observational, cross-sectional study on the population of Central Poland		Adv Clin Exp Med			27		9	1271-1277	Excluded during title/abstract screening
Journal Article	M. S. Belisário; F. A. Dias; M. S. Pegorari; M. M. Paiva; P. Ferreira; F. A. Corradini; D. Tavares	2018	Cross-sectional study on the association between frailty and violence against community-dwelling elderly people in Brazil		Sao Paulo Med J			136		1	2019-10-01	Excluded during title/abstract screening
Journal Article	N. Banerjee; G. Ironson; C. Fitch; M. S. Boroughs; S. A. Safren; A. Powell; C. O'Cleirigh	2018	The Indirect Effect of Posttraumatic Stress Disorder Symptoms on Current Alcohol Use Through Negative Cognitions in Sexual Minority Men		J Trauma Stress			31		4	602-612	Excluded during title/abstract screening
Journal Article	E. Bahadir-Yilmaz; F. Öz	2018	The Effectiveness of Empowerment Program on Increasing Self-Esteem, Learned Resourcefulness, and Coping Ways in Women Exposed to Domestic Violence		Issues Ment Health Nurs			39		2	135-141	Excluded during title/abstract screening
Journal Article	M. Azami; M. Moslemirad; M. H. YektaKooshali; S. Rahmati; A. Soleymani; M. B. Bigdeli Shamloo; M. Esmaeilpour-Bandboni; M. Khataee; A. Khorshidi; M. Otaghi	2018	Workplace Violence Against Iranian Nurses: A Systematic Review and Meta-Analysis		Violence Vict			33		6	1148-1175	Excluded during title/abstract screening
Journal Article	M. Arab-Zozani; N. Mostafazadeh; Z. Arab-Zozani; D. Ghoddoosi-Nejad; S. Hassanipour; J. J. F. Soares	2018	The prevalence of elder abuse and neglect in Iran: a systematic review and meta-analysis		J Elder Abuse Negl			30		5	408-423	Excluded during title/abstract screening
Journal Article	C. S. Albott; M. K. Forbes; J. J. Anker	2018	Association of Childhood Adversity With Differential Susceptibility of Transdiagnostic Psychopathology to Environmental Stress in Adulthood		JAMA Netw Open			1		7	e185354	Excluded during title/abstract screening
Journal Article	P. A. Afulani; T. S. Sayi; D. Montagu	2018	Predictors of person-centered maternity care: the role of socioeconomic status, empowerment, and facility type		BMC Health Serv Res			18		1	360	Excluded during title/abstract screening
Journal Article	R. M. A; M. Masson; E. L. Bussières; C. Cellard	2018	Common transdiagnostic cognitive deficits among people with psychiatric disorders exposed to childhood maltreatment: a meta-analysis		Cogn Neuropsychiatry			23		3	180-197	Excluded during title/abstract screening
Journal Article	I. H. Yusuf; J. K. Barnes; T. H. Fung; J. S. Elston; C. K. Patel	2017	Non-contact ultra-widefield retinal imaging of infants with suspected abusive head trauma		Eye (Lond)			31		3	353-363	Excluded during title/abstract screening
Journal Article	D. A. Young; M. Shumway; A. Flentje; E. D. Riley	2017	The relationship between childhood abuse and violent victimization in homeless and marginally housed women: The role of dissociation as a potential mediator		Psychol Trauma			9		5	613-621	Excluded during title/abstract screening
Journal Article	Y. Yon; C. R. Mikton; Z. D. Gassoumis; K. H. Wilber	2017	Elder abuse prevalence in community settings: a systematic review and meta-analysis		Lancet Glob Health			5		2	e147-e156	Excluded during title/abstract screening
Journal Article	S. Wood; P. A. Lichtenberg	2017	Financial Capacity and Financial Exploitation of Older Adults: Research Findings, Policy Recommendations and Clinical Implications		Clin Gerontol			40		1	2013-03-01	Excluded during title/abstract screening
Journal Article	R. Williams; R. Holliday; M. Clem; E. Anderson; E. E. Morris; A. Surís	2017	Borderline Personality Disorder and Military Sexual Trauma: Analysis of Previous Traumatization and Current Psychiatric Presentation		J Interpers Violence			32		15	2223-2236	Excluded during title/abstract screening
Journal Article	J. Watson; P. Toner; E. Day; D. Back; L. M. Brady; C. Fairhurst; C. Renwick; L. Templeton; S. Akhtar; C. Lloyd; J. Li; K. Cocks; S. Ambegaokar; S. Parrott; P. McArdle; E. Gilvarry; A. Copello	2017	Youth social behaviour and network therapy (Y-SBNT): adaptation of a family and social network intervention for young people who misuse alcohol and drugs - a randomised controlled feasibility trial		Health Technol Assess			21		15	1-260	Excluded during title/abstract screening
Journal Article	J. Wang; B. Wu	2017	Domestic helpers as frontline workers in China's home-based elder care: A systematic review		J Women Aging			29		4	294-305	Excluded during title/abstract screening
Journal Article	S. Vandivere; K. E. Malm; T. J. Allen; S. C. Williams; A. McKlindon	2017	A Randomized Controlled Trial of Family Finding: A Relative Search and Engagement Intervention for Youth Lingering in Foster Care		Eval Rev			41		6	542-567	Excluded during title/abstract screening
Journal Article	K. van Rosmalen-Nooijens; S. Lo Fo Wong; J. Prins; T. Lagro-Janssen	2017	Young People, Adult Worries: Randomized Controlled Trial and Feasibility Study of the Internet-Based Self-Support Method Feel the ViBe" for Adolescents and Young Adults Exposed to Family Violence"		J Med Internet Res			19		6	e204	Excluded during title/abstract screening
Journal Article	D. Tutus; F. Keller; C. Sachser; E. Pfeiffer; L. Goldbeck	2017	Change in Parental Depressive Symptoms in Trauma-Focused Cognitive-Behavioral Therapy: Results from a Randomized Controlled Trial		J Child Adolesc Psychopharmacol			27		2	200-205	Excluded during title/abstract screening
Journal Article	C. W. Turner; M. S. Robbins; S. Rowlands; L. R. Weaver	2017	Summary of comparison between FFT-CW(®) and Usual Care sample from Administration for Children's Services		Child Abuse Negl			69			85-95	Excluded during title/abstract screening
Journal Article	C. J. Tucker; D. Finkelhor	2017	The State of Interventions for Sibling Conflict and Aggression: A Systematic Review		Trauma Violence Abuse			18		4	396-406	Excluded during title/abstract screening
Journal Article	E. Toska; M. Pantelic; F. Meinck; K. Keck; R. Haghighat; L. Cluver	2017	Sex in the shadow of HIV: A systematic review of prevalence, risk factors, and interventions to reduce sexual risk-taking among HIV-positive adolescents and youth in sub-Saharan Africa		PLoS One			12		6	e0178106	Excluded during title/abstract screening
Journal Article	J. P. A. Tavares; P. Sá-Couto; M. Boltz; E. Capezuti	2017	Identification of Seniors at Risk (ISAR) in the emergency room: A prospective study		Int Emerg Nurs			35			19-24	Excluded during title/abstract screening
Journal Article	M. A. Syed; A. Moorhouse; L. McDonald; S. L. Hitzig	2017	A Review on Community-Based Knowledge Transfer and Exchange (KTE) Initiatives for Promoting Well-Being in Older Adults		J Evid Inf Soc Work			14		4	280-300	Excluded during title/abstract screening
Journal Article	A. K. Subasinghe; Y. L. Jayasinghe; J. D. Wark; A. Gorelik; S. M. Garland	2017	Factors associated with unwanted sexual experiences of young Australian females: an observational study		Sex Health			14		4	383-391	Excluded during title/abstract screening
Journal Article	E. B. Strand; J. Brandt; K. Rogers; L. Fonken; R. Chun; P. Conlon; L. Lord	2017	Adverse Childhood Experiences among Veterinary Medical Students: A Multi-Site Study		J Vet Med Educ			44		2	260-267	Excluded during title/abstract screening
Journal Article	C. Sprague; A. M. Hatcher; N. Woollett; V. Black	2017	How Nurses in Johannesburg Address Intimate Partner Violence in Female Patients: Understanding IPV Responses in Low- and Middle-Income Country Health Systems		J Interpers Violence			32		11	1591-1619	Excluded during title/abstract screening
Journal Article	L. O. Silva; B. N. Souza-Silva; J. L. de Alcântara Rodrigues; L. Rigo; G. O. Cericato; A. Franco; L. R. Paranhos	2017	Identification and management of elder physical abuse in the routine of dentistry - a systematic review		Gerodontology			34		1	2025-12-03	Excluded during title/abstract screening
Journal Article	M. A. Sidani; B. C. Reed; J. Steinbauer	2017	Geriatric Care Issues: An American and an International Perspective		Prim Care			44		1	e15-e36	Excluded during title/abstract screening
Journal Article	S. Shanmugan; J. Loughead; W. Cao; M. D. Sammel; T. D. Satterthwaite; K. Ruparel; R. C. Gur; C. N. Epperson	2017	Impact of Tryptophan Depletion on Executive System Function during Menopause is Moderated by Childhood Adversity		Neuropsychopharmacology			42		12	2398-2406	Excluded during title/abstract screening
Journal Article	P. M. Santini; L. C. A. Williams	2017	A randomized controlled trial of an intervention program to Brazilian mothers who use corporal punishment		Child Abuse Negl			71			80-91	Excluded during title/abstract screening
Journal Article	T. Rosen; C. Reisig; V. M. LoFaso; E. M. Bloemen; S. Clark; T. J. McCarthy; E. P. Mtui; N. E. Flomenbaum; M. S. Lachs	2017	Describing visible acute injuries: development of a comprehensive taxonomy for research and practice		Inj Prev			23		5	340-345	Excluded during title/abstract screening
Journal Article	T. J. Rochat; A. Stein; M. Cortina-Borja; F. Tanser; R. M. Bland	2017	The Amagugu intervention for disclosure of maternal HIV to uninfected primary school-aged children in South Africa: a randomised controlled trial		Lancet HIV			4		12	e566-e576	Excluded during title/abstract screening
Journal Article	K. A. Roberto	2017	Perpetrators of late life polyvictimization		J Elder Abuse Negl			29		5	313-326	Excluded during title/abstract screening
Journal Article	K. Reiss; K. Andersen; S. Barnard; T. D. Ngo; K. Biswas; C. Smith; J. Carpenter; K. Church; S. Nuremowla; E. Pearson	2017	Using automated voice messages linked to telephone counselling to increase post-menstrual regulation contraceptive uptake and continuation in Bangladesh: study protocol for a randomised controlled trial		BMC Public Health			17		1	769	Excluded during title/abstract screening
Journal Article	P. Rees; A. Al-Hussaini; S. Maguire	2017	Child abuse and fabricated or induced illness in the ENT setting: a systematic review		Clin Otolaryngol			42		4	783-804	Excluded during title/abstract screening
Journal Article	H. Ramsey-Klawsnik	2017	Older adults affected by polyvictimization: A review of early research		J Elder Abuse Negl			29		5	299-312	Excluded during title/abstract screening
Journal Article	M. S. Rahman; V. Millischer; Z. Zeebari; Y. Forsell; C. Lavebratt	2017	BDNF Val66Met and childhood adversity on response to physical exercise and internet-based cognitive behavioural therapy in depressed Swedish adults		J Psychiatr Res			93			50-58	Excluded during title/abstract screening
Journal Article	R. M. Post; L. L. Altshuler; R. Kupka; S. L. McElroy; M. A. Frye; M. Rowe; H. Grunze; T. Suppes; P. E. Keck, Jr.; W. A. Nolen	2017	Illnesses in siblings of US patients with bipolar disorder relate to multigenerational family history and patients severity of illness		J Affect Disord			207			313-319	Excluded during title/abstract screening
Journal Article	F. Poblete; N. A. Barticevic; M. S. Zuzulich; R. Portilla; A. Castillo-Carniglia; J. C. Sapag; L. Villarroel; B. F. Sena; M. Galarce	2017	A randomized controlled trial of a brief intervention for alcohol and drugs linked to the Alcohol, Smoking and Substance Involvement Screening Test (ASSIST) in primary health care in Chile		Addiction			112		8	1462-1469	Excluded during title/abstract screening
Journal Article	M. H. Pereira de Paiva; L. Pinheiro Lages; Z. Cavalcanti de Medeiros	2017	Studies on forensic nursing in Brazil: a systematic review of the literature		Int Nurs Rev			64		2	286-295	Excluded during title/abstract screening
Journal Article	M. M. Overbeek; J. C. De Schipper; A. M. Willemen; F. Lamers-Winkelman; C. Schuengel	2017	Mediators and Treatment Factors in Intervention for Children Exposed to Interparental Violence		J Clin Child Adolesc Psychol			46		3	411-427	Excluded during title/abstract screening
Journal Article	R. Okubo; T. Inoue; N. Hashimoto; A. Suzukawa; H. Tanabe; M. Oka; H. Narita; K. Ito; Y. Kako; I. Kusumi	2017	The mediator effect of personality traits on the relationship between childhood abuse and depressive symptoms in schizophrenia		Psychiatry Res			257			126-131	Excluded during title/abstract screening
Journal Article	C. A. Nelson, 3rd	2017	Hazards to Early Development: The Biological Embedding of Early Life Adversity		Neuron			96		2	262-266	Excluded during title/abstract screening
Journal Article	A. M. Naughton; L. E. Cowley; V. Tempest; S. A. Maguire; M. K. Mann; A. M. Kemp	2017	Ask Me! self-reported features of adolescents experiencing neglect or emotional maltreatment: a rapid systematic review		Child Care Health Dev			43		3	348-360	Excluded during title/abstract screening
Journal Article	M. Müller-Engelmann; R. Steil	2017	Cognitive restructuring and imagery modification for posttraumatic stress disorder (CRIM-PTSD): A pilot study		J Behav Ther Exp Psychiatry			54			44-50	Excluded during title/abstract screening
Journal Article	C. P. Mouton; J. H. Southerland	2017	Elder Abuse in the African Diaspora: A Review		J Natl Med Assoc			109		4	262-271	Excluded during title/abstract screening
Journal Article	N. S. More; S. Das; U. Bapat; G. Alcock; S. Manjrekar; V. Kamble; R. Sawant; S. Shende; N. Daruwalla; S. Pantvaidya; D. Osrin	2017	Community resource centres to improve the health of women and children in informal settlements in Mumbai: a cluster-randomised, controlled trial		Lancet Glob Health			5		3	e335-e349	Excluded during title/abstract screening
Journal Article	E. Miller; H. L. McCauley; M. R. Decker; R. Levenson; S. Zelazny; K. A. Jones; H. Anderson; J. G. Silverman	2017	Implementation of a Family Planning Clinic-Based Partner Violence and Reproductive Coercion Intervention: Provider and Patient Perspectives		Perspect Sex Reprod Health			49		2	85-93	Excluded during title/abstract screening
Journal Article	M. G. Melchiorre; M. Di Rosa; F. Barbabella; N. Barbini; F. Lattanzio; C. Chiatti	2017	Validation of the Italian Version of the Caregiver Abuse Screen among Family Caregivers of Older People with Alzheimer's Disease		Biomed Res Int			2017			3458372	Excluded during title/abstract screening
Journal Article	J. McGarry; P. Ali; S. Hinchliff	2017	Older women, intimate partner violence and mental health: a consideration of the particular issues for health and healthcare practice		J Clin Nurs			26		15-16	2177-2191	Excluded during title/abstract screening
Journal Article	H. L. McCauley; J. G. Silverman; K. A. Jones; D. J. Tancredi; M. R. Decker; M. C. McCormick; S. B. Austin; H. A. Anderson; E. Miller	2017	Psychometric properties and refinement of the Reproductive Coercion Scale		Contraception			95		3	292-298	Excluded during title/abstract screening
Journal Article	J. E. McCarroll; J. E. Fisher; S. J. Cozza; R. J. Robichaux; C. S. Fullerton	2017	Characteristics, Classification, and Prevention of Child Maltreatment Fatalities		Mil Med			182		1	e1551-e1557	Excluded during title/abstract screening
Journal Article	B. Mathews; C. Yang; E. B. Lehman; C. Mincemoyer; N. Verdiglione; B. H. Levi	2017	Educating early childhood care and education providers to improve knowledge and attitudes about reporting child maltreatment: A randomized controlled trial		PLoS One			12		5	e0177777	Excluded during title/abstract screening
Journal Article	N. D. Marriage; A. S. Blackley; K. Panagiotaros; S. A. Seklaoui; J. van den Bergh; R. Hawkins	2017	Assessing parental understanding of sexualized behavior in children and adolescents		Child Abuse Negl			72			196-205	Excluded during title/abstract screening
Journal Article	G. Mansueto; C. Faravelli	2017	Recent life events and psychosis: The role of childhood adversities		Psychiatry Res			256			111-117	Excluded during title/abstract screening
Journal Article	K. Lyons-Ruth; J. Todd Manly; K. Von Klitzing; T. Tamminen; R. Emde; H. Fitzgerald; C. Paul; M. Keren; A. Berg; M. Foley; H. Watanabe	2017	THE WORLDWIDE BURDEN OF INFANT MENTAL AND EMOTIONAL DISORDER: REPORT OF THE TASK FORCE OF THE WORLD ASSOCIATION FOR INFANT MENTAL HEALTH		Infant Ment Health J			38		6	695-705	Excluded during title/abstract screening
Journal Article	M. A. Lutgendorf; M. A. Snipes; A. L. O'Boyle	2017	Prevalence and Predictors of Intimate Partner Violence in a Military Urogynecology Clinic		Mil Med			182		3	e1634-e1638	Excluded during title/abstract screening
Journal Article	J. H. Loy; S. N. Merry; S. E. Hetrick; K. Stasiak	2017	Atypical antipsychotics for disruptive behaviour disorders in children and youths		Cochrane Database Syst Rev			8		8	Cd008559	Excluded during title/abstract screening
Journal Article	S. López; C. Faro; L. Lopetegui; E. Pujol-Ribera; M. Monteagudo; À. Avecilla-Palau; C. Martínez; J. Cobo; M. I. Fernández	2017	Child and Adolescent Sexual Abuse in Women Seeking Help for Sexual and Reproductive Mental Health Problems: Prevalence, Characteristics, and Disclosure		J Child Sex Abus			26		3	246-269	Excluded during title/abstract screening
Journal Article	Z. Li; C. M. Yan; L. Shi; H. T. Mu; X. Li; A. Q. Li; C. S. Zhao; T. Sun; L. Gao; L. H. Fan; Y. Mu	2017	Workplace violence against medical staff of Chinese children's hospitals: A cross-sectional study		PLoS One			12		6	e0179373	Excluded during title/abstract screening
Journal Article	R. D. Lee; J. Chen	2017	Adverse childhood experiences, mental health, and excessive alcohol use: Examination of race/ethnicity and sex differences		Child Abuse Negl			69			40-48	Excluded during title/abstract screening
Journal Article	J. M. Lachman; L. Cluver; C. L. Ward; J. Hutchings; S. Mlotshwa; I. Wessels; F. Gardner	2017	Randomized controlled trial of a parenting program to reduce the risk of child maltreatment in South Africa		Child Abuse Negl			72			338-351	Excluded during title/abstract screening
Journal Article	N. Krieger; J. M. Feldman; P. D. Waterman; J. T. Chen; B. A. Coull; D. Hemenway	2017	Local Residential Segregation Matters: Stronger Association of Census Tract Compared to Conventional City-Level Measures with Fatal and Non-Fatal Assaults (Total and Firearm Related), Using the Index of Concentration at the Extremes (ICE) for Racial, Economic, and Racialized Economic Segregation, Massachusetts (US), 1995-2010		J Urban Health			94		2	244-258	Excluded during title/abstract screening
Journal Article	B. H. Kothari; B. McBeath; P. Sorenson; L. Bank; J. Waid; S. J. Webb; J. Steele	2017	An intervention to improve sibling relationship quality among youth in foster care: Results of a randomized clinical trial		Child Abuse Negl			63			19-29	Excluded during title/abstract screening
Journal Article	M. Konstenius; A. Leifman; K. van Emmerik-van Oortmerssen; G. van de Glind; J. Franck; F. Moggi; J. A. Ramos-Quiroga; F. R. Levin; P. J. Carpentier; A. Skutle; E. T. Bu; S. Kaye; Z. Demetrovics; C. Barta; M. Auriecomb; M. Fatséas; B. Johnson; S. V. Faraone; S. Allsop; S. Carruthers; R. A. Schoevers; S. Verspreet; G. Dom; M. W. Koeter; W. van den Brink	2017	Childhood trauma exposure in substance use disorder patients with and without ADHD		Addict Behav			65			118-124	Excluded during title/abstract screening
Journal Article	P. Kelly; J. M. D. Thompson; J. Koh; S. Ameratunga; T. Jelleyman; T. M. Percival; H. Elder; E. A. Mitchell	2017	Perinatal Risk and Protective Factors for Pediatric Abusive Head Trauma: A Multicenter Case-Control Study		J Pediatr			187			240-246.e4	Excluded during title/abstract screening
Journal Article	M. S. Kardile; C. Peisah	2017	Elder abuse by abandonment in India: a novel community awareness and intervention strategy		Int Psychogeriatr			29		6	1035-1036	Excluded during title/abstract screening
Journal Article	S. Kapiga; S. Harvey; A. K. Muhammad; H. Stöckl; G. Mshana; R. Hashim; C. Hansen; S. Lees; C. Watts	2017	Prevalence of intimate partner violence and abuse and associated factors among women enrolled into a cluster randomised trial in northwestern Tanzania		BMC Public Health			17		1	190	Excluded during title/abstract screening
Journal Article	C. Kamen; C. Scheiber; M. Janelsins; B. Jo; H. Shen; O. Palesh	2017	Effects of childhood trauma exposure and cortisol levels on cognitive functioning among breast cancer survivors		Child Abuse Negl			72			163-171	Excluded during title/abstract screening
Journal Article	Y. S. Kamavarapu; M. Ferriter; S. Morton; B. Völlm	2017	Institutional abuse - Characteristics of victims, perpetrators and organsations: A systematic review		Eur Psychiatry			40			45-54	Excluded during title/abstract screening
Journal Article	A. Kalokhe; C. Del Rio; K. Dunkle; R. Stephenson; N. Metheny; A. Paranjape; S. Sahay	2017	Domestic violence against women in India: A systematic review of a decade of quantitative studies		Glob Public Health			12		4	498-513	Excluded during title/abstract screening
Journal Article	S. M. Johnson; M. J. Murphy; C. A. Gidycz	2017	Reliability and Validity of the Sexual Experiences Survey-Short Forms Victimization and Perpetration		Violence Vict			32		1	78-92	Excluded during title/abstract screening
Journal Article	A. M. Isvoranu; C. D. van Borkulo; L. L. Boyette; J. T. Wigman; C. H. Vinkers; D. Borsboom	2017	A Network Approach to Psychosis: Pathways Between Childhood Trauma and Psychotic Symptoms		Schizophr Bull			43		1	187-196	Excluded during title/abstract screening
Journal Article	K. Hughes; M. A. Bellis; K. A. Hardcastle; D. Sethi; A. Butchart; C. Mikton; L. Jones; M. P. Dunne	2017	The effect of multiple adverse childhood experiences on health: a systematic review and meta-analysis		Lancet Public Health			2		8	e356-e366	Excluded during title/abstract screening
Journal Article	C. S. Ho; S. Y. Wong; M. M. Chiu; R. C. Ho	2017	Global Prevalence of Elder Abuse: A Meta-analysis and Meta-regression		East Asian Arch Psychiatry			27		2	43-55	Excluded during title/abstract screening
Journal Article	J. Gupta; K. L. Falb; O. Ponta; Z. Xuan; P. A. Campos; A. A. Gomez; J. Valades; G. Cariño; C. D. Olavarrieta	2017	A nurse-delivered, clinic-based intervention to address intimate partner violence among low-income women in Mexico City: findings from a cluster randomized controlled trial		BMC Med			15		1	128	Excluded during title/abstract screening
Journal Article	M. Go; C. M. Chu; J. Barlas; G. S. Chng	2017	The role of strengths in anger and conduct problems in maltreated adolescents		Child Abuse Negl			67			22-31	Excluded during title/abstract screening
Journal Article	N. E. Glass; N. A. Perrin; G. C. Hanson; T. L. Bloom; J. T. Messing; A. S. Clough; J. C. Campbell; A. C. Gielen; J. Case; K. B. Eden	2017	The Longitudinal Impact of an Internet Safety Decision Aid for Abused Women		Am J Prev Med			52		5	606-615	Excluded during title/abstract screening
Journal Article	L. Gerritsen; Y. Milaneschi; C. H. Vinkers; A. M. van Hemert; L. van Velzen; L. Schmaal; B. W. Penninx	2017	HPA Axis Genes, and Their Interaction with Childhood Maltreatment, are Related to Cortisol Levels and Stress-Related Phenotypes		Neuropsychopharmacology			42		12	2446-2455	Excluded during title/abstract screening
Journal Article	B. Garnham; L. Bryant	2017	Epistemological erasure: The subject of abuse in the problematization of 'elder abuse'		J Aging Stud			41			52-59	Participants reports abusing older adults
Journal Article	H. G. Ganser; A. Münzer; A. Witt; P. L. Plener; R. Muche; R. Rosner; M. Hagl; L. Goldbeck	2017	Effectiveness of manualized case management on utilization of evidence-based treatments for children and adolescents after maltreatment: A randomized controlled trial		Child Abuse Negl			67			371-382	Excluded during title/abstract screening
Journal Article	C. Gallione; A. Dal Molin; F. V. B. Cristina; H. Ferns; M. Mattioli; B. Suardi	2017	Screening tools for identification of elder abuse: a systematic review		J Clin Nurs			26		15-16	2154-2176	Excluded during title/abstract screening
Department of Translational Medicine, University of Eastern Piedmont - Coordinator of Nursing School, Biella Hospital, Biella, Italy."							NLM	eng				The outcome and/or the exposure variables are not directly related to the topic variables under study
Journal Article	T. Frodl; D. Janowitz; L. Schmaal; L. Tozzi; H. Dobrowolny; D. J. Stein; D. J. Veltman; K. Wittfeld; T. G. M. van Erp; N. Jahanshad; A. Block; K. Hegenscheid; H. Völzke; J. Lagopoulos; S. N. Hatton; I. B. Hickie; E. M. Frey; A. Carballedo; S. J. Brooks; D. Vuletic; A. Uhlmann; I. M. Veer; H. Walter; K. Schnell; D. Grotegerd; V. Arolt; H. Kugel; E. Schramm; C. Konrad; B. Zurowski; B. T. Baune; N. …	2017	Childhood adversity impacts on brain subcortical structures relevant to depression		J Psychiatr Res			86			58-65	Excluded during title/abstract screening
Journal Article	L. S. Friedman; S. Avila; T. Rizvi; R. Partida; D. Friedman	2017	Physical Abuse of Elderly Adults: Victim Characteristics and Determinants of Revictimization		J Am Geriatr Soc			65		7	1420-1426	Excluded during title/abstract screening
Journal Article	G. Fearing; C. L. Sheppard; L. McDonald; M. Beaulieu; S. L. Hitzig	2017	A systematic review on community-based interventions for elder abuse and neglect		J Elder Abuse Negl			29		2025-03-02	102-133	Excluded during title/abstract screening
Journal Article	A. Elderton; A. Berry; C. Chan	2017	A Systematic Review of Posttraumatic Growth in Survivors of Interpersonal Violence in Adulthood		Trauma Violence Abuse			18		2	223-236	Excluded during title/abstract screening
Journal Article	M. Eagen-Torkko; L. K. Low; R. Zielinski; J. S. Seng	2017	Prevalence and Predictors of Breastfeeding After Childhood Abuse		J Obstet Gynecol Neonatal Nurs			46		3	465-479	Excluded during title/abstract screening
Journal Article	T. Dubois; C. Reynaert; D. Jacques; N. Zdanowicz	2017	The Psycho-Immunological Model As a Psychosomatic Entity: a Literature Review of Interactions between Depression and Immunity		Psychiatr Danub			29		Suppl 3	254-258	Excluded during title/abstract screening
Journal Article	J. Drinkwater; N. Stanley; E. Szilassy; C. Larkins; M. Hester; G. Feder	2017	Juggling confidentiality and safety: a qualitative study of how general practice clinicians document domestic violence in families with children		Br J Gen Pract			67		659	e437-e444	Excluded during title/abstract screening
Journal Article	N. Dowdall; P. J. Cooper; M. Tomlinson; S. Skeen; F. Gardner; L. Murray	2017	The Benefits of Early Book Sharing (BEBS) for child cognitive and socio-emotional development in South Africa: study protocol for a randomised controlled trial		Trials			18		1	118	Excluded during title/abstract screening
Journal Article	X. Dong	2017	Associations Between the Differential Definitions of Elder Mistreatment and Suicidal Ideation Outcomes in U.S. Chinese Older Adults: Do the Definitions Matter?		J Gerontol A Biol Sci Med Sci			72		suppl_1	S82-s89	Excluded during title/abstract screening
Journal Article	J. J. Dickinson; D. A. Poole	2017	The influence of disclosure history and body diagrams on children's reports of inappropriate touching: Evidence from a new analog paradigm		Law Hum Behav			41		1	2025-12-01	Excluded during title/abstract screening
Journal Article	A. Diaz; K. Peake; A. Nucci-Sack; V. Shankar	2017	Health Care Use and Status Among Abused Young People		Ann Glob Health			83		2025-06-05	735-742	Excluded during title/abstract screening
Journal Article	K. M. Devries; L. Knight; J. C. Child; N. Kyegombe; M. Hossain; S. Lees; C. Watts; D. Naker	2017	Witnessing intimate partner violence and child maltreatment in Ugandan children: a cross-sectional survey		BMJ Open			7		2	e013583	Excluded during title/abstract screening
Journal Article	A. Day; N. Boni; H. Evert; T. Knight	2017	An assessment of interventions that target risk factors for elder abuse		Health Soc Care Community			25		5	1532-1541	Excluded during title/abstract screening
Journal Article	M. Costa-Silva; I. Fernandes; A. G. Rodrigues; C. Lisboa	2017	Anogenital warts in pediatric population		An Bras Dermatol			92		5	675-681	Excluded during title/abstract screening
Journal Article	R. Coentre; M. C. Talina; C. Góis; M. L. Figueira	2017	Depressive symptoms and suicidal behavior after first-episode psychosis: A comprehensive systematic review		Psychiatry Res			253			240-248	Excluded during title/abstract screening
Journal Article	V. Clergue-Duval; S. Robin; M. Fortias; G. Dupuy; B. Badin-de-Montjoye; F. Vorspan	2017	Use and knowledge of contraceptive methods by patients in two substance use disorders treatment centers in Paris		Harm Reduct J			14		1	54	Excluded during title/abstract screening
Journal Article	C. J. Clark; R. A. Spencer; B. Shrestha; G. Ferguson; J. M. Oakes; J. Gupta	2017	Evaluating a multicomponent social behaviour change communication strategy to reduce intimate partner violence among married couples: study protocol for a cluster randomized trial in Nepal		BMC Public Health			17		1	75	Excluded during title/abstract screening
Journal Article	K. W. Choi; A. W. Batchelder; P. P. Ehlinger; S. A. Safren; C. O'Cleirigh	2017	Applying network analysis to psychological comorbidity and health behavior: Depression, PTSD, and sexual risk in sexual minority men with trauma histories		J Consult Clin Psychol			85		12	1158-1170	Excluded during title/abstract screening
Journal Article	P. Cherutich; M. R. Golden; B. Wamuti; B. A. Richardson; K. H. Ásbjörnsdóttir; F. A. Otieno; A. Ng'ang'a; P. M. Mutiti; P. Macharia; B. Sambai; M. Dunbar; D. Bukusi; C. Farquhar	2017	Assisted partner services for HIV in Kenya: a cluster randomised controlled trial		Lancet HIV			4		2	e74-e82	Excluded during title/abstract screening
Journal Article	P. Castellví; A. Miranda-Mendizábal; O. Parés-Badell; J. Almenara; I. Alonso; M. J. Blasco; A. Cebrià; A. Gabilondo; M. Gili; C. Lagares; J. A. Piqueras; M. Roca; J. Rodríguez-Marín; T. Rodríguez-Jimenez; V. Soto-Sanz; J. Alonso	2017	Exposure to violence, a risk for suicide in youths and young adults. A meta-analysis of longitudinal studies		Acta Psychiatr Scand			135		3	195-211	Excluded during title/abstract screening
Journal Article	J. M. Carmona-Torres; B. Recio-Andrade; M. A. Rodríguez-Borrego	2017	Intimate partner violence among health professionals: distribution by autonomous communities in Spain		Rev Esc Enferm USP			51			e03256	Excluded during title/abstract screening
Journal Article	N. Bunker; C. Woods; J. Conway; R. Barker; K. Usher	2017	Patterns of 'at-home' alcohol-related injury presentations to emergency departments		J Clin Nurs			26		2025-02-01	157-169	Participants reports abusing older adults
Journal Article	N. A. Boucher; E. A. Siddiqui; H. G. Koenig	2017	Supporting Muslim Patients During Advanced Illness		Perm J			21			16-190	Excluded during title/abstract screening
Journal Article	K. L. Boterhoven de Haan; C. W. Lee; E. Fassbinder; M. J. Voncken; M. Meewisse; S. M. Van Es; S. Menninga; M. Kousemaker; A. Arntz	2017	Imagery rescripting and eye movement desensitisation and reprocessing for treatment of adults with childhood trauma-related post-traumatic stress disorder: IREM study design		BMC Psychiatry			17		1	165	Excluded during title/abstract screening
Journal Article	O. Blumenfeld Arens; K. Fierz; F. Zúñiga	2017	Elder Abuse in Nursing Homes: Do Special Care Units Make a Difference? A Secondary Data Analysis of the Swiss Nursing Homes Human Resources Project		Gerontology			63		2	169-179	Excluded during title/abstract screening
Journal Article	T. Betts; S. Ahmed; S. Maguire; P. Watts	2017	Characteristics of non-vitreoretinal ocular injury in child maltreatment: a systematic review		Eye (Lond)			31		8	1146-1154	Excluded during title/abstract screening
Journal Article	K. Bernard; A. Frost; C. B. Bennett; O. Lindhiem	2017	Maltreatment and diurnal cortisol regulation: A meta-analysis		Psychoneuroendocrinology			78			57-67	Excluded during title/abstract screening
Journal Article	P. Bausch; T. Fangmeier; I. Zobel; D. Schoepf; S. Drost; K. Schnell; H. Walter; M. Berger; C. Normann; E. Schramm	2017	The impact of childhood maltreatment on the differential efficacy of CBASP versus escitalopram in patients with chronic depression: A secondary analysis		Clin Psychol Psychother			24		5	1155-1162	Excluded during title/abstract screening
Journal Article	J. Barnes; J. Stuart; E. Allen; S. Petrou; J. Sturgess; J. Barlow; G. Macdonald; H. Spiby; D. Aistrop; E. Melhuish; S. W. Kim; D. Elbourne	2017	Randomized controlled trial and economic evaluation of nurse-led group support for young mothers during pregnancy and the first year postpartum versus usual care		Trials			18		1	508	Excluded during title/abstract screening
Journal Article	J. M. Asencio-Gutiérrez; I. Reguera-Burgos	2017	The opinion of health professionals regarding the presence of relatives during cardiopulmonary resucitation		Enferm Intensiva			28		4	144-159	Excluded during title/abstract screening
Journal Article	J. E. Arnetz; L. Hamblin; J. Russell; M. J. Upfal; M. Luborsky; J. Janisse; L. Essenmacher	2017	Preventing Patient-to-Worker Violence in Hospitals: Outcome of a Randomized Controlled Intervention		J Occup Environ Med			59		1	18-27	Excluded during title/abstract screening
Journal Article	C. Ahuama-Jonas; A. K. Burlew; A. N. C. Campbell; S. Tross	2017	Strength in the midst of pain: Abuse as a predictor of sexual relationship power among substance-abusing Black women		J Ethn Subst Abuse			16		4	432-444	Excluded during title/abstract screening
Journal Article	S. Wolff; J. Holl; M. Stopsack; E. A. Arens; A. Höcker; K. A. Staben; P. Hiller; M. Klein; I. Schäfer; S. Barnow	2016	Does Emotion Dysregulation Mediate the Relationship between Early Maltreatment and Later Substance Dependence? Findings of the CANSAS Study		Eur Addict Res			22		6	292-300	Excluded during title/abstract screening
Journal Article	L. M. Williams; C. Debattista; A. M. Duchemin; A. F. Schatzberg; C. B. Nemeroff	2016	Childhood trauma predicts antidepressant response in adults with major depression: data from the randomized international study to predict optimized treatment for depression		Transl Psychiatry			6		5	e799	Excluded during title/abstract screening
Journal Article	C. White; D. C. Shanley; M. J. Zimmer-Gembeck; K. Lines; K. Walsh; R. Hawkins	2016	Cluster randomised-control trial for an Australian child protection education program: Study protocol for the Learn to be safe with Emmy and friends™		BMC Public Health			16			72	Excluded during title/abstract screening
Journal Article	K. B. Werner; V. V. McCutcheon; M. Challa; A. Agrawal; M. T. Lynskey; E. Conroy; D. J. Statham; P. A. Madden; A. K. Henders; A. A. Todorov; A. C. Heath; L. Degenhardt; N. G. Martin; K. K. Bucholz; E. C. Nelson	2016	The association between childhood maltreatment, psychopathology, and adult sexual victimization in men and women: results from three independent samples		Psychol Med			46		3	563-73	Excluded during title/abstract screening
Journal Article	S. Weber; A. Jud; M. A. Landolt	2016	Quality of life in maltreated children and adult survivors of child maltreatment: a systematic review		Qual Life Res			25		2	237-255	Excluded during title/abstract screening
Journal Article	C. Warren-Gash; A. Bartley; J. Bayly; P. Dutey-Magni; S. Edwards; S. Madge; C. Miller; R. Nicholas; S. Radhakrishnan; L. Sathia; H. Swarbrick; D. Blaikie; A. Rodger	2016	Outcomes of domestic violence screening at an acute London trust: are there missed opportunities for intervention?		BMJ Open			6		1	e009069	Excluded during title/abstract screening
Journal Article	T. W. Viola; G. A. Salum; B. Kluwe-Schiavon; B. Sanvicente-Vieira; M. L. Levandowski; R. Grassi-Oliveira	2016	The influence of geographical and economic factors in estimates of childhood abuse and neglect using the Childhood Trauma Questionnaire: A worldwide meta-regression analysis		Child Abuse Negl			51			2025-11-01	Excluded during title/abstract screening
Journal Article	T. Vertommen; N. Schipper-van Veldhoven; K. Wouters; J. K. Kampen; C. H. Brackenridge; D. J. Rhind; K. Neels; F. Van Den Eede	2016	Interpersonal violence against children in sport in the Netherlands and Belgium		Child Abuse Negl			51			223-36	Excluded during title/abstract screening
Journal Article	E. van Ee; R. J. Kleber; M. J. Jongmans	2016	Relational Patterns Between Caregivers With PTSD and Their Nonexposed Children: A Review		Trauma Violence Abuse			17		2	186-203	Excluded during title/abstract screening
Journal Article	F. Valizadeh; F. Ahmadi; K. Zarea	2016	Neglect of Postoperative Pain Management in Children: A Qualitative Study Based on the Experiences of Parents		J Pediatr Nurs			31		4	439-48	Excluded during title/abstract screening
Journal Article	V. P. Tessier; L. Normandin; K. Ensink; P. Fonagy	2016	Fact or fiction? A longitudinal study of play and the development of reflective functioning		Bull Menninger Clin			80		1	60-79	Excluded during title/abstract screening
Journal Article	J. A. Teresi; D. Burnes; E. A. Skowron; M. A. Dutton; L. Mosqueda; M. S. Lachs; K. Pillemer	2016	State of the science on prevention of elder abuse and lessons learned from child abuse and domestic violence prevention: Toward a conceptual framework for research		J Elder Abuse Negl			28		2025-05-04	263-300	Excluded during title/abstract screening
Journal Article	G. A. Tasca; N. McQuaid; L. Balfour	2016	Complex contexts and relationships affect clinical decisions in group therapy		Psychotherapy (Chic)			53		3	314-9	Excluded during title/abstract screening
Journal Article	A. Sylvestre; L. Bussières È; C. Bouchard	2016	Language Problems Among Abused and Neglected Children: A Meta-Analytic Review		Child Maltreat			21		1	47-58	Excluded during title/abstract screening
Journal Article	J. Sun; F. Patel; R. Kirzner; N. Newton-Famous; C. Owens; S. L. Welles; M. Chilton	2016	The Building Wealth and Health Network: methods and baseline characteristics from a randomized controlled trial for families with young children participating in temporary assistance for needy families (TANF)		BMC Public Health			16			583	Excluded during title/abstract screening
Journal Article	G. C. Sun; M. C. Hsu	2016	Effects of nurse-led child- and parent-focused violence intervention on mentally ill adult patients and victimized parents: A randomized controlled trial		Int J Nurs Stud			60			79-90	Excluded during title/abstract screening
Journal Article	R. N. P. Spreng; J. M. Karlawish; D. C. M. Marson	2016	Cognitive, social, and neural determinants of diminished decision-making and financial exploitation risk in aging and dementia: A review and new model		J Elder Abuse Negl			28		2025-05-04	320-344	Excluded during title/abstract screening
Journal Article	J. S. Sittig; C. S. Uiterwaal; K. G. Moons; I. M. Russel; R. A. Nievelstein; E. E. Nieuwenhuis; E. M. van de Putte	2016	Value of systematic detection of physical child abuse at emergency rooms: a cross-sectional diagnostic accuracy study		BMJ Open			6		3	e010788	Excluded during title/abstract screening
Journal Article	J. Silveira; P. Rockman; C. Fulford; J. Hunter	2016	Approach to risk identification in undifferentiated mental disorders		Can Fam Physician			62		12	972-978	Excluded during title/abstract screening
Journal Article	O. C. Sheehan; C. S. Ritchie; R. Fathi; S. K. Garrigues; D. Saliba; B. Leff	2016	Development of Quality Indicators to Address Abuse and Neglect in Home-Based Primary Care and Palliative Care		J Am Geriatr Soc			64		12	2577-2584	Excluded during title/abstract screening
Journal Article	H. B. Shakya; D. A. Hughes; D. Stafford; N. A. Christakis; J. H. Fowler; J. G. Silverman	2016	Intimate partner violence norms cluster within households: an observational social network study in rural Honduras		BMC Public Health			16			233	Excluded during title/abstract screening
Journal Article	M. Seyller; C. Denis; C. Dang; C. Boraud; A. Lepresle; T. Lefèvre; P. Chariot	2016	Intimate Partner Sexual Assault: Traumatic Injuries, Psychological Symptoms, and Perceived Social Reactions		Obstet Gynecol			127		3	516-526	Excluded during title/abstract screening
Journal Article	N. J. Sachs-Ericsson; N. C. Rushing; I. H. Stanley; J. Sheffler	2016	In my end is my beginning: developmental trajectories of adverse childhood experiences to late-life suicide		Aging Ment Health			20		2	139-65	Excluded during title/abstract screening
Journal Article	T. Rumpold; S. Schur; M. Amering; K. Kirchheiner; E. K. Masel; H. Watzke; B. Schrank	2016	Informal caregivers of advanced-stage cancer patients: Every second is at risk for psychiatric morbidity		Support Care Cancer			24		5	1975-1982	Excluded during title/abstract screening
Journal Article	E. Riel; S. Languedoc; J. Brown; J. Gerrits	2016	Couples Counseling for Aboriginal Clients Following Intimate Partner Violence: Service Providers' Perceptions of Risk		Int J Offender Ther Comp Criminol			60		3	286-307	Excluded during title/abstract screening
Journal Article	R. Radhakrishnan; A. Garakani; L. S. Gross; M. K. Goin; J. Pine; A. E. Slaby; C. R. Sumner; D. A. Baron	2016	Neuropsychiatric aspects of concussion		Lancet Psychiatry			3		12	1166-1175	Excluded during title/abstract screening
Journal Article	K. Pillemer; D. Burnes; C. Riffin; M. S. Lachs	2016	Elder Abuse: Global Situation, Risk Factors, and Prevention Strategies		Gerontologist			56 Suppl 2		Suppl 2	S194-205	Excluded during title/abstract screening
Journal Article	M. C. Pierce; J. N. Magana; K. Kaczor; D. J. Lorenz; G. Meyers; B. L. Bennett; J. T. Kanegaye	2016	The Prevalence of Bruising Among Infants in Pediatric Emergency Departments		Ann Emerg Med			67		1	2025-08-01	Excluded during title/abstract screening
Journal Article	C. E. Pickering; K. Ridenour; Z. Salaysay	2016	Best Practices for the Identification of Elder Abuse and Neglect in Home Health		Home Healthc Now			34		4	182-8; quiz E1-2	Excluded during title/abstract screening
Journal Article	M. C. Pawlik; A. Kemp; S. Maguire; D. Nuttall; K. W. Feldman; D. M. Lindberg	2016	Children with burns referred for child abuse evaluation: Burn characteristics and co-existent injuries		Child Abuse Negl			55			52-61	Excluded during title/abstract screening
Journal Article	S. B. Patten; T. C. Wilkes; J. V. Williams; D. H. Lavorato; N. El-Guebaly; T. C. Wild; I. Colman; A. G. Bulloch	2016	Childhood adversity and subsequent mental health status in adulthood: screening for associations using two linked surveys		Epidemiol Psychiatr Sci			25		2	160-70	Excluded during title/abstract screening
Journal Article	L. Orton; A. Pennington; S. Nayak; A. Sowden; M. White; M. Whitehead	2016	Group-based microfinance for collective empowerment: a systematic review of health impacts		Bull World Health Organ			94		9	694-704a	Excluded during title/abstract screening
Journal Article	L. J. O'Doherty; A. Taft; R. McNair; K. Hegarty	2016	Fractured Identity in the Context of Intimate Partner Violence: Barriers to and Opportunities for Seeking Help in Health Settings		Violence Against Women			22		2	225-48	Excluded during title/abstract screening
Journal Article	S. K. Narang; C. Estrada; S. Greenberg; D. Lindberg	2016	Acceptance of Shaken Baby Syndrome and Abusive Head Trauma as Medical Diagnoses		J Pediatr			177			273-278	Excluded during title/abstract screening
Journal Article	J. Nahrmann; J. Amnendt; R. Zehner; M. Parzeller	2016	,,Flora and fauna in criminalistics - an analysis of the current use and relevance of non-human biological trace materials in criminal proceedings"		Arch Kriminol			238		2025-04-03	81-98	Excluded during title/abstract screening
Journal Article	M. Mulawa; T. J. Yamanis; L. M. Hill; P. Balvanz; L. J. Kajula; S. Maman	2016	Evidence of social network influence on multiple HIV risk behaviors and normative beliefs among young Tanzanian men		Soc Sci Med			153			35-43	Excluded during title/abstract screening
Journal Article	L. Mosqueda; K. Burnight; M. W. Gironda; A. A. Moore; J. Robinson; B. Olsen	2016	The Abuse Intervention Model: A Pragmatic Approach to Intervention for Elder Mistreatment		J Am Geriatr Soc			64		9	1879-83	Excluded during title/abstract screening
Journal Article	K. Mmari; B. Marshall; T. Hsu; J. W. Shon; A. Eguavoen	2016	A mixed methods study to examine the influence of the neighborhood social context on adolescent health service utilization		BMC Health Serv Res			16		1	433	Excluded during title/abstract screening
Journal Article	C. McQuown; J. Frey; S. Steer; G. E. Fletcher; B. Kinkopf; M. Fakler; V. Prulhiere	2016	Prevalence of strangulation in survivors of sexual assault and domestic violence		Am J Emerg Med			34		7	1281-5	Excluded during title/abstract screening
Journal Article	G. McCartney; J. Bouttell; N. Craig; P. Craig; L. Graham; F. Lakha; J. Lewsey; R. McAdams; M. MacPherson; J. Minton; J. Parkinson; M. Robinson; D. Shipton; M. Taulbut; D. Walsh; C. Beeston	2016	Explaining trends in alcohol-related harms in Scotland, 1991-2011 (I): the role of incomes, effects of socio-economic and political adversity and demographic change		Public Health			132			13-23	Excluded during title/abstract screening
Journal Article	S. H. Masters; K. Agot; B. Obonyo; S. Napierala Mavedzenge; S. Maman; H. Thirumurthy	2016	Promoting Partner Testing and Couples Testing through Secondary Distribution of HIV Self-Tests: A Randomized Clinical Trial		PLoS Med			13		11	e1002166	Excluded during title/abstract screening
Journal Article	M. Masson; C. East-Richard; C. Cellard	2016	A meta-analysis on the impact of psychiatric disorders and maltreatment on cognition		Neuropsychology			30		2	143-56	Excluded during title/abstract screening
Journal Article	J. T. Leite; M. A. Beserra; L. Scatena; L. M. Silva; M. Ferriani	2016	Coping with domestic violence against children and adolescents from the perspective of primary care nurses		Rev Gaucha Enferm			37		2	e55796	Excluded during title/abstract screening
Journal Article	M. S. Lachs; J. A. Teresi; M. Ramirez; K. van Haitsma; S. Silver; J. P. Eimicke; G. Boratgis; G. Sukha; J. Kong; A. M. Besas; M. R. Luna; K. A. Pillemer	2016	The Prevalence of Resident-to-Resident Elder Mistreatment in Nursing Homes		Ann Intern Med			165		4	229-36	Excluded during title/abstract screening
Journal Article	H. Kuttler; H. Schwendemann; O. Reis; E. M. Bitzer	2016	Developmental Hazards Among Young Alcohol Intoxicated Patients		J Adolesc Health			59		1	87-95	Excluded during title/abstract screening
Journal Article	J. Koziol-McLain; C. McLean; M. Rohan; R. Sisk; T. Dobbs; S. Nada-Raja; D. Wilson; A. C. Vandal	2016	Participant Recruitment and Engagement in Automated eHealth Trial Registration: Challenges and Opportunities for Recruiting Women Who Experience Violence		J Med Internet Res			18		10	e281	Excluded during title/abstract screening
Journal Article	L. Knight; M. Hester	2016	Domestic violence and mental health in older adults		Int Rev Psychiatry			28		5	464-474	Excluded during title/abstract screening
Journal Article	Z. Khanlary; M. Maarefvand; A. Biglarian; M. Heravi-Karimooi	2016	The effect of a family-based intervention with a cognitive-behavioral approach on elder abuse		J Elder Abuse Negl			28		2	114-26	Excluded during title/abstract screening
Journal Article	M. Karamouzian; A. Mirzazadeh; M. Shokoohi; R. Khajehkazemi; A. Sedaghat; A. A. Haghdoost; H. Sharifi	2016	Lifetime Abortion of Female Sex Workers in Iran: Findings of a National Bio-Behavioural Survey In 2010		PLoS One			11		11	e0166042	Participants reports abusing older adults
Journal Article	F. A. Kane; R. F. Bornstein	2016	Beyond passivity: Dependency as a risk factor for intimate partner violence		Personal Ment Health			10		1	2021-12-01	Excluded during title/abstract screening
Journal Article	L. L. Jervis; S. Hamby; S. R. Beach; M. L. Williams; V. Maholmes; D. M. Castille	2016	Elder mistreatment in underserved populations: Opportunities and challenges to developing a contemporary program of research		J Elder Abuse Negl			28		2025-05-04	301-319	Excluded during title/abstract screening
Journal Article	S. L. Jackson	2016	All Elder Abuse Perpetrators Are Not Alike: The Heterogeneity of Elder Abuse Perpetrators and Implications for Intervention		Int J Offender Ther Comp Criminol			60		3	265-85	Excluded during title/abstract screening
Journal Article	P. Ip; F. K. Ho; K. L. Chan; P. S. Yip; J. T. Lau; W. H. Wong; C. B. Chow; F. Jiang	2016	Child maltreatment hospitalisations in Hong Kong: incidence rate and seasonal pattern		Arch Dis Child			101		12	1107-1113	Excluded during title/abstract screening
Journal Article	K. H. Howell; S. E. Barnes; L. E. Miller; S. A. Graham-Bermann	2016	Developmental variations in the impact of intimate partner violence exposure during childhood		J Inj Violence Res			8		1	43-57	Excluded during title/abstract screening
Journal Article	L. Hooker; R. Small; A. Taft	2016	Understanding sustained domestic violence identification in maternal and child health nurse care: process evaluation from a 2-year follow-up of the MOVE trial		J Adv Nurs			72		3	533-44	Excluded during title/abstract screening
Journal Article	S. P. Hirst; T. Penney; S. McNeill; V. M. Boscart; E. Podnieks; S. K. Sinha	2016	Best-Practice Guideline on the Prevention of Abuse and Neglect of Older Adults		Can J Aging			35		2	242-60	Excluded during title/abstract screening
Journal Article	A. Hardy; R. Emsley; D. Freeman; P. Bebbington; P. A. Garety; E. E. Kuipers; G. Dunn; D. Fowler	2016	Psychological Mechanisms Mediating Effects Between Trauma and Psychotic Symptoms: The Role of Affect Regulation, Intrusive Trauma Memory, Beliefs, and Depression		Schizophr Bull			42 Suppl 1		Suppl 1	S34-43	Excluded during title/abstract screening
Journal Article	S. P. Hamby; A. B. Smith; K. P. Mitchell; H. P. Turner	2016	Poly-victimization and resilience portfolios: Trends in violence research that can enhance the understanding and prevention of elder abuse		J Elder Abuse Negl			28		2025-05-04	217-234	Excluded during title/abstract screening
Journal Article	D. T. Guedes; A. Vafaei; B. E. Alvarado; C. L. Curcio; J. M. Guralnik; M. V. Zunzunegui; R. O. Guerra	2016	Experiences of violence across life course and its effects on mobility among participants in the International Mobility in Aging Study		BMJ Open			6		10	e012339	Excluded during title/abstract screening
Journal Article	E. L. Giles; S. Coulton; P. Deluca; C. Drummond; D. Howel; E. Kaner; E. McColl; R. McGovern; S. Scott; E. Stamp; H. Sumnall; L. Tate; L. Todd; L. Vale; V. Albani; S. Boniface; J. Ferguson; J. Frankham; E. Gilvarry; N. Hendrie; N. Howe; G. J. McGeechan; G. Stanley; D. Newbury-Birch	2016	Multicentre individual randomised controlled trial of screening and brief alcohol intervention to prevent risky drinking in young people aged 14-15 in a high school setting (SIPS JR-HIGH): study protocol		BMJ Open			6		12	e012474	Excluded during title/abstract screening
Journal Article	L. Gilbert; D. Goddard-Eckrich; T. Hunt; X. Ma; M. Chang; J. Rowe; T. McCrimmon; K. Johnson; S. Goodwin; M. Almonte; S. A. Shaw	2016	Efficacy of a Computerized Intervention on HIV and Intimate Partner Violence Among Substance-Using Women in Community Corrections: A Randomized Controlled Trial		Am J Public Health			106		7	1278-86	Excluded during title/abstract screening
Journal Article	M. Ford-Gilboe; C. N. Wathen; C. Varcoe; H. L. MacMillan; K. Scott-Storey; T. Mantler; K. Hegarty; N. Perrin	2016	Development of a brief measure of intimate partner violence experiences: the Composite Abuse Scale (Revised)-Short Form (CASR-SF)		BMJ Open			6		12	e012824	Excluded during title/abstract screening
Journal Article	S. A. Font; K. Maguire-Jack	2016	Pathways from childhood abuse and other adversities to adult health risks: The role of adult socioeconomic conditions		Child Abuse Negl			51			390-9	Excluded during title/abstract screening
Journal Article	G. Ferrari; R. Agnew-Davies; J. Bailey; L. Howard; E. Howarth; T. J. Peters; L. Sardinha; G. S. Feder	2016	Domestic violence and mental health: a cross-sectional survey of women seeking help from domestic violence support services		Glob Health Action			9			29890	Excluded during title/abstract screening
Journal Article	M. E. Feinberg; D. E. Jones; M. L. Hostetler; M. E. Roettger; I. M. Paul; D. B. Ehrenthal	2016	Couple-Focused Prevention at the Transition to Parenthood, a Randomized Trial: Effects on Coparenting, Parenting, Family Violence, and Parent and Child Adjustment		Prev Sci			17		6	751-64	Excluded during title/abstract screening
Journal Article	K. L. Falb; S. Tanner; L. Ward; D. Erksine; E. Noble; A. Assazenew; T. Bakomere; E. Graybill; C. Lowry; P. Mallinga; A. Neiman; C. Poulton; K. Robinette; M. Sommer; L. Stark	2016	Creating opportunities through mentorship, parental involvement, and safe spaces (COMPASS) program: multi-country study protocol to protect girls from violence in humanitarian settings		BMC Public Health			16			231	Excluded during title/abstract screening
Journal Article	A. M. Elsafti; G. van Berlaer; M. Al Safadi; M. Debacker; R. Buyl; A. Redwan; I. Hubloue	2016	Children in the Syrian Civil War: the Familial, Educational, and Public Health Impact of Ongoing Violence		Disaster Med Public Health Prep			10		6	874-882	Excluded during title/abstract screening
Journal Article	M. de Castro-Catala; M. van Nierop; N. Barrantes-Vidal; P. Cristóbal-Narváez; T. Sheinbaum; T. R. Kwapil; E. Peña; N. Jacobs; C. Derom; E. Thiery; J. van Os; R. van Winkel; A. Rosa	2016	Childhood trauma, BDNF Val66Met and subclinical psychotic experiences. Attempt at replication in two independent samples		J Psychiatr Res			83			121-129	Excluded during title/abstract screening
Journal Article	J. Davis	2016	ELDER ABUSE		Aust Nurs Midwifery J			24		3	2025-09-28	Excluded during title/abstract screening
Journal Article	F. M. Daray; S. M. Rojas; A. J. Bridges; C. L. Badour; L. Grendas; D. Rodante; S. Puppo; F. Rebok	2016	The independent effects of child sexual abuse and impulsivity on lifetime suicide attempts among female patients		Child Abuse Negl			58			91-8	Excluded during title/abstract screening
Journal Article	V. Danivas; P. Lepping; S. Punitharani; H. Gowrishree; K. Ashwini; B. N. Raveesh; T. Palmstierna	2016	Observational study of aggressive behaviour and coercion on an Indian acute ward		Asian J Psychiatr			22			150-6	Excluded during title/abstract screening
Journal Article	C. Cooper; J. Barber; M. Griffin; P. Rapaport; G. Livingston	2016	Effectiveness of START psychological intervention in reducing abuse by dementia family carers: randomized controlled trial		Int Psychogeriatr			28		6	881-7	Excluded during title/abstract screening
Journal Article	J. A. Cohen; A. P. Mannarino; K. Jankowski; S. Rosenberg; S. Kodya; G. L. Wolford, 2nd	2016	A Randomized Implementation Study of Trauma-Focused Cognitive Behavioral Therapy for Adjudicated Teens in Residential Treatment Facilities		Child Maltreat			21		2	156-67	Excluded during title/abstract screening
Journal Article	D. Cicchetti; S. Hetzel; F. A. Rogosch; E. D. Handley; S. L. Toth	2016	An investigation of child maltreatment and epigenetic mechanisms of mental and physical health risk		Dev Psychopathol			28		4pt2	1305-1317	Excluded during title/abstract screening
Journal Article	M. Caslini; F. Bartoli; C. Crocamo; A. Dakanalis; M. Clerici; G. Carrà	2016	Disentangling the Association Between Child Abuse and Eating Disorders: A Systematic Review and Meta-Analysis		Psychosom Med			78		1	79-90	Excluded during title/abstract screening
Journal Article	I. V. Carlier; J. G. Hovens; M. F. Streevelaar; Y. R. van Rood; T. van Veen	2016	Characteristics of suicidal outpatients with mood, anxiety and somatoform disorders: The role of childhood abuse and neglect		Int J Soc Psychiatry			62		4	316-26	Excluded during title/abstract screening
Journal Article	S. Capaldi; A. Asnaani; L. J. Zandberg; J. K. Carpenter; E. B. Foa	2016	Therapeutic Alliance during Prolonged Exposure Versus Client-Centered Therapy for Adolescent Posttraumatic Stress Disorder		J Clin Psychol			72		10	1026-36	Excluded during title/abstract screening
Journal Article	A. M. Buller; M. Hidrobo; A. Peterman; L. Heise	2016	The way to a man's heart is through his stomach?: a mixed methods study on causal mechanisms through which cash and in-kind food transfers decreased intimate partner violence		BMC Public Health			16			488	Excluded during title/abstract screening
Journal Article	L. Brotto; S. Atallah; C. Johnson-Agbakwu; T. Rosenbaum; C. Abdo; E. S. Byers; C. Graham; P. Nobre; K. Wylie	2016	Psychological and Interpersonal Dimensions of Sexual Function and Dysfunction		J Sex Med			13		4	538-71	Excluded during title/abstract screening
Journal Article	S. Bekaert; L. SmithBattle	2016	Teen Mothers' Experience of Intimate Partner Violence: A Metasynthesis		ANS Adv Nurs Sci			39		3	272-90	Excluded during title/abstract screening
Journal Article	T. M. Beckie; A. Duffy; M. W. Groer	2016	The Relationship between Allostatic Load and Psychosocial Characteristics among Women Veterans		Womens Health Issues			26		5	555-63	Excluded during title/abstract screening
Journal Article	S. R. Beach; C. R. Carpenter; T. Rosen; P. Sharps; R. Gelles	2016	Screening and detection of elder abuse: Research opportunities and lessons learned from emergency geriatric care, intimate partner violence, and child abuse		J Elder Abuse Negl			28		2025-05-04	185-216	Excluded during title/abstract screening
Journal Article	A. Barrocas; M. L. Cohen	2016	Have the Answers to Common Legal Questions Concerning Nutrition Support Changed Over the Past Decade? 10 Questions for 10 Years		Nutr Clin Pract			31		3	285-93	Excluded during title/abstract screening
Journal Article	P. R. Baker; D. P. Francis; N. N. Hairi; S. Othman; W. Y. Choo	2016	Interventions for preventing abuse in the elderly		Cochrane Database Syst Rev			2016		8	Cd010321	Excluded during title/abstract screening
Journal Article	L. Ayalon; S. Lev; O. Green; U. Nevo	2016	A systematic review and meta-analysis of interventions designed to prevent or stop elder maltreatment		Age Ageing			45		2	216-27	Excluded during title/abstract screening
Journal Article	S. Atmaca; T. Gençöz	2016	Exploring revictimization process among Turkish women: The role of early maladaptive schemas on the link between child abuse and partner violence		Child Abuse Negl			52			85-93	Excluded during title/abstract screening
Journal Article	T. Abramsky; K. M. Devries; L. Michau; J. Nakuti; T. Musuya; L. Kiss; N. Kyegombe; C. Watts	2016	Ecological pathways to prevention: How does the SASA! community mobilisation model work to prevent physical intimate partner violence against women?		BMC Public Health			16			339	Excluded during title/abstract screening
Journal Article	H. Abou-Abbass; H. Bahmad; H. Ghandour; J. Fares; R. Wazzi-Mkahal; B. Yacoub; H. Darwish; S. Mondello; H. Harati; M. J. El Sayed; H. Tamim; F. Kobeissy	2016	Epidemiology and clinical characteristics of traumatic brain injury in Lebanon: A systematic review		Medicine (Baltimore)			95		47	e5342	Excluded during title/abstract screening
Journal Article	E. Yan; K. L. Chan; A. Tiwari	2015	A systematic review of prevalence and risk factors for elder abuse in Asia		Trauma Violence Abuse			16		2	199-219	Excluded during title/abstract screening
Journal Article	H. Woolhouse; D. Gartland; F. Mensah; S. J. Brown	2015	Maternal depression from early pregnancy to 4 years postpartum in a prospective pregnancy cohort study: implications for primary health care		Bjog			122		3	312-21	Excluded during title/abstract screening
Journal Article	J. N. Wood; O. Fakeye; V. Mondestin; D. M. Rubin; R. Localio; C. Feudtner	2015	Development of hospital-based guidelines for skeletal survey in young children with bruises		Pediatrics			135		2	e312-20	Excluded during title/abstract screening
Journal Article	N. Wolff; J. Huening; J. Shi; B. C. Frueh; D. R. Hoover; G. McHugo	2015	Implementation and effectiveness of integrated trauma and addiction treatment for incarcerated men		J Anxiety Disord			30			66-80	Excluded during title/abstract screening
Journal Article	A. Wolff; D. Stuckler; M. McKee	2015	Are patients admitted to hospitals from care homes dehydrated? A retrospective analysis of hypernatraemia and in-hospital mortality		J R Soc Med			108		7	259-65	Excluded during title/abstract screening
Journal Article	J. A. Wagman; R. H. Gray; J. C. Campbell; M. Thoma; A. Ndyanabo; J. Ssekasanvu; F. Nalugoda; J. Kagaayi; G. Nakigozi; D. Serwadda; H. Brahmbhatt	2015	Effectiveness of an integrated intimate partner violence and HIV prevention intervention in Rakai, Uganda: analysis of an intervention in an existing cluster randomised cohort		Lancet Glob Health			3		1	e23-33	Excluded during title/abstract screening
Journal Article	N. Verdolini; L. Attademo; M. Agius; L. Ferranti; P. Moretti; R. Quartesan	2015	Traumatic events in childhood and their association with psychiatric illness in the adult		Psychiatr Danub			27 Suppl 1			S60-70	Excluded during title/abstract screening
Journal Article	S. Varma; S. Gillespie; C. McCracken; V. J. Greenbaum	2015	Characteristics of child commercial sexual exploitation and sex trafficking victims presenting for medical care in the United States		Child Abuse Negl			44			98-105	Excluded during title/abstract screening
Journal Article	D. S. van Dam; M. van Nierop; W. Viechtbauer; E. Velthorst; R. van Winkel; R. Bruggeman; W. Cahn; L. de Haan; R. S. Kahn; C. J. Meijer; I. Myin-Germeys; J. van Os; D. Wiersma	2015	Childhood abuse and neglect in relation to the presence and persistence of psychotic and depressive symptomatology		Psychol Med			45		7	1363-77	Excluded during title/abstract screening
Journal Article	A. Trotta; R. M. Murray; H. L. Fisher	2015	The impact of childhood adversity on the persistence of psychotic symptoms: a systematic review and meta-analysis		Psychol Med			45		12	2481-98	Excluded during title/abstract screening
Journal Article	K. Thornback; R. T. Muller	2015	Relationships among emotion regulation and symptoms during trauma-focused CBT for school-aged children		Child Abuse Negl			50			182-92	Excluded during title/abstract screening
Journal Article	F. Taha; H. Zhang; K. Snead; A. D. Jones; B. Blackmon; R. J. Bryant; A. E. Siegelman; N. J. Kaslow	2015	Effects of a culturally informed intervention on abused, suicidal African American women		Cultur Divers Ethnic Minor Psychol			21		4	560-70	Excluded during title/abstract screening
Journal Article	J. Stevens; P. V. Scribano; J. Marshall; R. Nadkarni; J. Hayes; K. J. Kelleher	2015	A Trial of Telephone Support Services to Prevent Further Intimate Partner Violence		Violence Against Women			21		12	1528-47	Excluded during title/abstract screening
Journal Article	L. A. Stein; M. Clair; J. S. Rossi; R. A. Martin; M. K. Cancilliere; J. G. Clarke	2015	Gender, ethnicity and race in incarcerated and detained youth: services and policy implications for girls		Psychiatr Rehabil J			38		1	65-73	Excluded during title/abstract screening
Journal Article	J. Stefansson; P. Nordström; B. Runeson; M. Åsberg; J. Jokinen	2015	Combining the Suicide Intent Scale and the Karolinska Interpersonal Violence Scale in suicide risk assessments		BMC Psychiatry			15			226	Excluded during title/abstract screening
Journal Article	J. A. Sirey; J. Berman; A. Salamone; A. DePasquale; A. Halkett; E. Raeifar; S. Banerjee; M. L. Bruce; P. J. Raue	2015	Feasibility of integrating mental health screening and services into routine elder abuse practice to improve client outcomes		J Elder Abuse Negl			27		3	254-69	Excluded during title/abstract screening
Journal Article	A. C. Seña; K. K. Hsu; N. Kellogg; R. Girardet; C. W. Christian; J. Linden; W. Griffith; A. Marchant; C. Jenny; M. R. Hammerschlag	2015	Sexual Assault and Sexually Transmitted Infections in Adults, Adolescents, and Children		Clin Infect Dis			61 Suppl 8			S856-64	Excluded during title/abstract screening
Journal Article	S. J. Semple; J. K. Stockman; E. V. Pitpitan; S. A. Strathdee; C. V. Chavarin; D. V. Mendoza; G. A. Aarons; T. L. Patterson	2015	Prevalence and Correlates of Client-Perpetrated Violence against Female Sex Workers in 13 Mexican Cities		PLoS One			10		11	e0143317	Excluded during title/abstract screening
Journal Article	A. Semahegn; B. Mengistie	2015	Domestic violence against women and associated factors in Ethiopia; systematic review		Reprod Health			12			78	Excluded during title/abstract screening
Journal Article	V. A. Satyanarayana; P. S. Chandra; K. Vaddiparti	2015	Mental health consequences of violence against women and girls		Curr Opin Psychiatry			28		5	350-6	Excluded during title/abstract screening
Journal Article	N. E. Rosenberg; T. K. Mtande; F. Saidi; C. Stanley; E. Jere; L. Paile; K. Kumwenda; I. Mofolo; W. Ng'ambi; W. C. Miller; I. Hoffman; M. Hosseinipour	2015	Recruiting male partners for couple HIV testing and counselling in Malawi's option B+ programme: an unblinded randomised controlled trial		Lancet HIV			2		11	e483-91	Excluded during title/abstract screening
Journal Article	C. Rivas; J. Ramsay; L. Sadowski; L. L. Davidson; D. Dunne; S. Eldridge; K. Hegarty; A. Taft; G. Feder	2015	Advocacy interventions to reduce or eliminate violence and promote the physical and psychosocial well-being of women who experience intimate partner abuse		Cochrane Database Syst Rev			2015		12	Cd005043	Excluded during title/abstract screening
Journal Article	C. L. Riley; B. Sarani; J. A. Sullivan; J. S. Upperman; S. L. Kane-Gill; H. Bailey	2015	Critical Violent Injury in the United States: A Review and Call to Action		Crit Care Med			43		11	2460-7	Excluded during title/abstract screening
Journal Article	M. M. Riem; L. R. Alink; D. Out; M. H. Van Ijzendoorn; M. J. Bakermans-Kranenburg	2015	Beating the brain about abuse: Empirical and meta-analytic studies of the association between maltreatment and hippocampal volume across childhood and adolescence		Dev Psychopathol			27		2	507-20	Excluded during title/abstract screening
Journal Article	K. V. Rhodes; M. Rodgers; M. Sommers; A. Hanlon; J. Chittams; A. Doyle; E. Datner; P. Crits-Christoph	2015	Brief Motivational Intervention for Intimate Partner Violence and Heavy Drinking in the Emergency Department: A Randomized Clinical Trial		Jama			314		5	466-477	Excluded during title/abstract screening
Journal Article	A. A. Rheingold; K. Zajac; J. E. Chapman; M. Patton; M. de Arellano; B. Saunders; D. Kilpatrick	2015	Child sexual abuse prevention training for childcare professionals: an independent multi-site randomized controlled trial of Stewards of Children		Prev Sci			16		3	374-85	Excluded during title/abstract screening
Journal Article	S. Raja; M. Hasnain; M. Hoersch; S. Gove-Yin; C. Rajagopalan	2015	Trauma informed care in medicine: current knowledge and future research directions		Fam Community Health			38		3	216-26	Excluded during title/abstract screening
Journal Article	G. J. Prosman; S. H. Lo Fo Wong; J. C. van der Wouden; A. L. Lagro-Janssen	2015	Effectiveness of home visiting in reducing partner violence for families experiencing abuse: a systematic review		Fam Pract			32		3	247-56	Excluded during title/abstract screening
Journal Article	K. Pillemer; M. T. Connolly; R. Breckman; N. Spreng; M. S. Lachs	2015	Elder mistreatment: priorities for consideration by the white house conference on aging		Gerontologist			55		2	320-7	Excluded during title/abstract screening
Journal Article	P. Pewa; S. Thomas; R. Dagli; J. Solanki; G. Arora; B. Garla	2015	Occurrence of domestic violence among women and its impact on oral health in Jodhpur City		J Contemp Dent Pract			16		3	227-33	Excluded during title/abstract screening
Journal Article	J. L. Oliffe; C. S. Han; M. Drummond; E. Sta Maria; J. L. Bottorff; G. Creighton	2015	Men, Masculinities, and Murder-Suicide		Am J Mens Health			9		6	473-85	Excluded during title/abstract screening
Journal Article	A. O'Leary; J. B. Jemmott, 3rd; L. S. Jemmott; A. Teitelman; G. A. Heeren; Z. Ngwane; L. D. Icard; D. A. Lewis	2015	Associations between psychosocial factors and incidence of sexually transmitted disease among South African adolescents		Sex Transm Dis			42		3	135-9	Excluded during title/abstract screening
Journal Article	H. Moseson; M. Massaquoi; C. Dehlendorf; L. Bawo; B. Dahn; Y. Zolia; E. Vittinghoff; R. A. Hiatt; C. Gerdts	2015	Reducing under-reporting of stigmatized health events using the List Experiment: results from a randomized, population-based study of abortion in Liberia		Int J Epidemiol			44		6	1951-8	Excluded during title/abstract screening
Journal Article	S. E. Moore; J. G. Scott; A. J. Ferrari; R. Mills; M. P. Dunne; H. E. Erskine; K. M. Devries; L. Degenhardt; T. Vos; H. A. Whiteford; M. McCarthy; R. E. Norman	2015	Burden attributable to child maltreatment in Australia		Child Abuse Negl			48			208-20	Excluded during title/abstract screening
Journal Article	K. Moeller-Saxone; E. Davis; D. E. Stewart; N. Diaz-Granados; H. Herrman	2015	Promoting resilience in adults with experience of intimate partner violence or child maltreatment: a narrative synthesis of evidence across settings		J Public Health (Oxf)			37		1	125-37	Excluded during title/abstract screening
Journal Article	M. C. Minayo; F. G. Cavalcante	2015	Suicide attempts among the elderly: a review of the literature (2002/2013)		Cien Saude Colet			20		6	1751-62	Excluded during title/abstract screening
Journal Article	S. N. Meneghel; R. Moura; L. Z. Hesler; D. M. Gutierrez	2015	Suicide attempts by elderly women - from a gender perspective		Cien Saude Colet			20		6	1721-30	Excluded during title/abstract screening
Journal Article	L. McDonald; C. Sheppard; S. L. Hitzig; T. Spalter; A. Mathur; J. S. Mukhi	2015	Resident-to-Resident Abuse: A Scoping Review		Can J Aging			34		2	215-36	Excluded during title/abstract screening
Journal Article	A. Martín-Blanco; M. Ferrer; J. Soler; M. J. Arranz; D. Vega; J. Bauzà; N. Calvo; M. Elices; C. Sanchez-Mora; I. García-Martinez; J. Salazar; M. Ribases; C. Carmona; M. Prat; J. C. Pascual	2015	An exploratory association study of the influence of noradrenergic genes and childhood trauma in Borderline Personality Disorder		Psychiatry Res			229		2025-02-01	589-92	Excluded during title/abstract screening
Journal Article	S. A. Maguire; B. Williams; A. M. Naughton; L. E. Cowley; V. Tempest; M. K. Mann; M. Teague; A. M. Kemp	2015	A systematic review of the emotional, behavioural and cognitive features exhibited by school-aged children experiencing neglect or emotional abuse		Child Care Health Dev			41		5	641-53	Excluded during title/abstract screening
Journal Article	D. A. Loh; W. Y. Choo; N. N. Hairi; S. Othman; F. Mohd Hairi; F. H. Mohd Mydin; S. N. Jaafar; M. P. Tan; Z. Mohd Ali; S. Abdul Aziz; R. Ramli; R. Mohamad; Z. Lal Mohammad; N. Hassan; P. Brownell; A. Bulgiba	2015	A cluster randomized trial on improving nurses' detection and management of elder abuse and neglect (I-NEED): study protocol		J Adv Nurs			71		11	2661-72	Excluded during title/abstract screening
Journal Article	J. R. Linnarsson; E. Benzein; K. Årestedt	2015	Nurses' views of forensic care in emergency departments and their attitudes, and involvement of family members		J Clin Nurs			24		2025-02-01	266-74	Excluded during title/abstract screening
Journal Article	L. O. Linares; J. Jimenez; C. Nesci; E. Pearson; S. Beller; N. Edwards; A. Levin-Rector	2015	Reducing sibling conflict in maltreated children placed in foster homes		Prev Sci			16		2	211-21	Excluded during title/abstract screening
Journal Article	X. B. Li; Q. Y. Li; J. T. Liu; L. Zhang; Y. L. Tang; C. Y. Wang	2015	Childhood trauma associates with clinical features of schizophrenia in a sample of Chinese inpatients		Psychiatry Res			228		3	702-7	Excluded during title/abstract screening
Journal Article	M. S. Lachs; K. A. Pillemer	2015	Elder Abuse		N Engl J Med			373		20	1947-56	Excluded during title/abstract screening
Journal Article	W. Kuyken; R. Hayes; B. Barrett; R. Byng; T. Dalgleish; D. Kessler; G. Lewis; E. Watkins; N. Morant; R. S. Taylor; S. Byford	2015	The effectiveness and cost-effectiveness of mindfulness-based cognitive therapy compared with maintenance antidepressant treatment in the prevention of depressive relapse/recurrence: results of a randomised controlled trial (the PREVENT study)		Health Technol Assess			19		73	1-124	Excluded during title/abstract screening
Journal Article	J. Koziol-McLain; A. C. Vandal; S. Nada-Raja; D. Wilson; N. E. Glass; K. B. Eden; C. McLean; T. Dobbs; J. Case	2015	A web-based intervention for abused women: the New Zealand isafe randomised controlled trial protocol		BMC Public Health			15			56	Excluded during title/abstract screening
Journal Article	L. Kiss; K. Yun; N. Pocock; C. Zimmerman	2015	Exploitation, Violence, and Suicide Risk Among Child and Adolescent Survivors of Human Trafficking in the Greater Mekong Subregion		JAMA Pediatr			169		9	e152278	Excluded during title/abstract screening
Journal Article	C. Killick; B. J. Taylor; E. Begley; J. Carter Anand; M. O'Brien	2015	Older people's conceptualization of abuse: a systematic review		J Elder Abuse Negl			27		2	100-20	Excluded during title/abstract screening
Journal Article	O. Khan; M. Ferriter; N. Huband; M. J. Powney; J. A. Dennis; C. Duggan	2015	Pharmacological interventions for those who have sexually offended or are at risk of offending		Cochrane Database Syst Rev			2015		2	Cd007989	Excluded during title/abstract screening
Journal Article	S. Kajeepeta; B. Gelaye; C. L. Jackson; M. A. Williams	2015	Adverse childhood experiences are associated with adult sleep disorders: a systematic review		Sleep Med			16		3	320-30	Participants reports abusing older adults
Journal Article	B. Joseph; M. Khalil; B. Zangbar; N. Kulvatunyou; T. Orouji; V. Pandit; T. O'Keeffe; A. Tang; L. Gries; R. S. Friese; P. Rhee; J. W. Davis	2015	Prevalence of Domestic Violence Among Trauma Patients		JAMA Surg			150		12	1177-83	Excluded during title/abstract screening
Journal Article	N. Hussain; S. Sprague; K. Madden; F. N. Hussain; B. Pindiprolu; M. Bhandari	2015	A comparison of the types of screening tool administration methods used for the detection of intimate partner violence: a systematic review and meta-analysis		Trauma Violence Abuse			16		1	60-9	Excluded during title/abstract screening
Journal Article	K. H. Howell; L. E. Miller; M. M. Lilly; V. Burlaka; A. C. Grogan-Kaylor; S. A. Graham-Bermann	2015	Strengthening positive parenting through intervention: evaluating the Moms' Empowerment Program for women experiencing intimate partner violence		J Interpers Violence			30		2	232-52	The outcome and/or the exposure variables are not directly related to the topic variables under study
Journal Article	T. Hinds; E. Shalaby-Rana; A. M. Jackson; Z. Khademian	2015	Aspects of abuse: abusive head trauma		Curr Probl Pediatr Adolesc Health Care			45		3	71-9	Excluded during title/abstract screening
Journal Article	K. Hegarty; L. Tarzia; E. Murray; J. Valpied; C. Humphreys; A. Taft; L. Gold; N. Glass	2015	Protocol for a randomised controlled trial of a web-based healthy relationship tool and safety decision aid for women experiencing domestic violence (I-DECIDE)		BMC Public Health			15			736	Excluded during title/abstract screening
Journal Article	W. Häuser; E. M. Hoffmann; F. Wolfe; A. B. Worthing; N. Stahl; R. Rothenberg; B. Walitt	2015	Self-reported childhood maltreatment, lifelong traumatic events and mental disorders in fibromyalgia syndrome: a comparison of US and German outpatients		Clin Exp Rheumatol			33		1 Suppl 88	S86-92	Excluded during title/abstract screening
Journal Article	N. R. Haslam	2015	Post-mortem as preventative medicine in Papua New Guinea: a case in point		Rural Remote Health			15		4	2861	Excluded during title/abstract screening
Journal Article	T. Hart; J. A. Brockway; J. R. Fann; R. D. Maiuro; M. J. Vaccaro	2015	Anger self-management in chronic traumatic brain injury: protocol for a psycho-educational treatment with a structurally equivalent control and an evaluation of treatment enactment		Contemp Clin Trials			40			180-92	Excluded during title/abstract screening
Journal Article	D. T. Guedes; B. E. Alvarado; S. P. Phillips; C. L. Curcio; M. V. Zunzunegui; R. O. Guerra	2015	Socioeconomic status, social relations and domestic violence (DV) against elderly people in Canada, Albania, Colombia and Brazil		Arch Gerontol Geriatr			60		3	492-500	Excluded during title/abstract screening
Journal Article	G. Gopalan; L. Small; A. Fuss; M. Bowman; J. Jackson; S. Marcus; A. Chacko	2015	Multiple Family Groups to reduce child disruptive behavior difficulties: moderating effects of child welfare status on child outcomes		Child Abuse Negl			46			207-19	Excluded during title/abstract screening
Journal Article	H. C. Gooding; C. Milliren; S. B. Austin; M. A. Sheridan; K. A. McLaughlin	2015	Exposure to violence in childhood is associated with higher body mass index in adolescence		Child Abuse Negl			50			151-8	Excluded during title/abstract screening
Journal Article	O. Friborg; N. Emaus; J. H. Rosenvinge; U. Bilden; J. A. Olsen; G. Pettersen	2015	Violence Affects Physical and Mental Health Differently: The General Population Based Tromsø Study		PLoS One			10		8	e0136588	Excluded during title/abstract screening
Journal Article	K. L. Falb; J. Annan; D. Kpebo; H. Cole; T. Willie; Z. Xuan; A. Raj; J. Gupta	2015	Differential Impacts of an Intimate Partner Violence Prevention Program Based on Child Marriage Status in Rural Côte d'Ivoire		J Adolesc Health			57		5	553-8	Excluded during title/abstract screening
Journal Article	M. M. Elhabiby; D. N. Radwan; T. A. Okasha; E. D. El-Desouky	2015	Psychiatric disorders among a sample of internally displaced persons in South Darfur		Int J Soc Psychiatry			61		4	358-62	Excluded during title/abstract screening
Journal Article	J. Dym Bartlett; M. A. Easterbrooks	2015	The moderating effect of relationships on intergenerational risk for infant neglect by young mothers		Child Abuse Negl			45			21-34	Excluded during title/abstract screening
Journal Article	B. W. Dunlop; E. Hill; B. N. Johnson; D. N. Klein; A. J. Gelenberg; B. O. Rothbaum; M. E. Thase; J. H. Kocsis	2015	Mediators of sexual functioning and marital quality in chronically depressed adults with and without a history of childhood sexual abuse		J Sex Med			12		3	813-23	Excluded during title/abstract screening
Journal Article	J. Du Mont; S. Macdonald; D. Kosa; S. Elliot; C. Spencer; M. Yaffe	2015	Development of a comprehensive hospital-based elder abuse intervention: an initial systematic scoping review		PLoS One			10		5	e0125105	Excluded during title/abstract screening
Journal Article	X. Q. Dong	2015	Elder Abuse: Systematic Review and Implications for Practice		J Am Geriatr Soc			63		6	1214-38	Excluded during title/abstract screening
Journal Article	X. Dong	2015	Elder abuse in Chinese populations: a global review		J Elder Abuse Negl			27		3	196-232	Excluded during title/abstract screening
Journal Article	M. R. Decker; A. D. Latimore; S. Yasutake; M. Haviland; S. Ahmed; R. W. Blum; F. Sonenstein; N. M. Astone	2015	Gender-based violence against adolescent and young adult women in low- and middle-income countries		J Adolesc Health			56		2	188-96	Excluded during title/abstract screening
Journal Article	M. J. Danesh; A. L. Chang	2015	The role of the dermatologist in detecting elder abuse and neglect		J Am Acad Dermatol			73		2	285-93	Excluded during title/abstract screening
Journal Article	L. E. Cowley; C. B. Morris; S. A. Maguire; D. M. Farewell; A. M. Kemp	2015	Validation of a Prediction Tool for Abusive Head Trauma		Pediatrics			136		2	290-8	Excluded during title/abstract screening
Journal Article	G. Corbi; I. Grattagliano; E. Ivshina; N. Ferrara; A. Solimeno Cipriano; C. P. Campobasso	2015	Elderly abuse: risk factors and nursing role		Intern Emerg Med			10		3	297-303	Excluded during title/abstract screening
Journal Article	R. E. Constantino; B. Braxter; D. Ren; J. D. Burroughs; W. M. Doswell; L. Wu; J. G. Hwang; M. L. Klem; J. B. Joshi; W. B. Greene	2015	Comparing Online with Face-to-Face HELPP Intervention in Women Experiencing Intimate Partner Violence		Issues Ment Health Nurs			36		6	430-8	Excluded during title/abstract screening
Journal Article	J. T. Chu; P. Bullen; S. P. Farruggia; C. K. Dittman; M. R. Sanders	2015	Parent and adolescent effects of a universal group program for the parenting of adolescents		Prev Sci			16		4	609-20	Participants reports abusing older adults
Journal Article	F. G. Cavalcante; M. C. Minayo	2015	Qualitative study on suicide attempts and ideations with 60 elderly in Brazil		Cien Saude Colet			20		6	1655-66	Excluded during title/abstract screening
Journal Article	N. Castle; J. C. Ferguson-Rome; J. A. Teresi	2015	Elder abuse in residential long-term care: an update to the 2003 National Research Council report		J Appl Gerontol			34		4	407-43	Excluded during title/abstract screening
Journal Article	R. W. Byard	2015	Frailty syndrome - Medicolegal considerations		J Forensic Leg Med			30			34-8	Excluded during title/abstract screening
Journal Article	C. B. Bonfim; D. N. dos Santos; M. L. Barreto	2015	The association of intrafamilial violence against children with symptoms of atopic and non-atopic asthma: A cross-sectional study in Salvador, Brazil		Child Abuse Negl			50			244-53	Excluded during title/abstract screening
Journal Article	K. Bernard; M. Dozier; J. Bick; M. K. Gordon	2015	Intervening to enhance cortisol regulation among children at risk for neglect: Results of a randomized clinical trial		Dev Psychopathol			27		3	829-41	Excluded during title/abstract screening
Journal Article	D. Berle; Z. Steel	2015	Families of returned defence force personnel: a changing landscape of challenges		Australas Psychiatry			23		4	399-402	Excluded during title/abstract screening
Journal Article	P. M. Benton; H. Skouteris; M. Hayden	2015	Does maternal psychopathology increase the risk of pre-schooler obesity? A systematic review		Appetite			87			259-82	Excluded during title/abstract screening
Journal Article	S. J. Becker	2015	Evaluating whether direct-to-consumer marketing can increase demand for evidence-based practice among parents of adolescents with substance use disorders: rationale and protocol		Addict Sci Clin Pract			10		1	4	Excluded during title/abstract screening
Journal Article	G. Battagliese; M. Caccetta; O. I. Luppino; C. Baglioni; V. Cardi; F. Mancini; C. Buonanno	2015	Cognitive-behavioral therapy for externalizing disorders: A meta-analysis of treatment effectiveness		Behav Res Ther			75			60-71	Excluded during title/abstract screening
Journal Article	J. Barlow; C. Bennett; N. Midgley; S. K. Larkin; Y. Wei	2015	Parent-infant psychotherapy for improving parental and infant mental health		Cochrane Database Syst Rev			1		1	Cd010534	Excluded during title/abstract screening
Journal Article	S. M. Bagley; J. Peterson; D. M. Cheng; C. Jose; E. Quinn; P. G. O'Connor; A. Y. Walley	2015	Overdose Education and Naloxone Rescue Kits for Family Members of Individuals Who Use Opioids: Characteristics, Motivations, and Naloxone Use		Subst Abus			36		2	149-54	Excluded during title/abstract screening
Journal Article	R. T. Ammerman; M. Altaye; F. W. Putnam; A. R. Teeters; Y. Zou; J. B. Van Ginkel	2015	Depression improvement and parenting in low-income mothers in home visiting		Arch Womens Ment Health			18		3	555-63	Excluded during title/abstract screening
Journal Article	L. M. Young	2014	Elder physical abuse		Clin Geriatr Med			30		4	761-8	Excluded during title/abstract screening
Journal Article	H. S. Wei; J. K. Chen	2014	Filicide-suicide ideation among Taiwanese parents with school-aged children: prevalence and associated factors		Child Abuse Negl			38		3	468-78	Excluded during title/abstract screening
Journal Article	M. Wang; L. Liu	2014	Parental harsh discipline in mainland China: prevalence, frequency, and coexistence		Child Abuse Negl			38		6	1128-37	Excluded during title/abstract screening
Journal Article	L. Vognar; L. M. Gibbs	2014	Care of the victim		Clin Geriatr Med			30		4	869-80	Excluded during title/abstract screening
Journal Article	A. Verelst; M. De Schryver; L. De Haene; E. Broekaert; I. Derluyn	2014	The mediating role of stigmatization in the mental health of adolescent victims of sexual violence in Eastern Congo		Child Abuse Negl			38		7	1139-46	Excluded during title/abstract screening
Journal Article	S. Van der Auwera; D. Janowitz; A. Schulz; G. Homuth; M. Nauck; H. Völzke; M. Rose; H. Meyer zu Schwabedissen; H. J. Freyberger; H. J. Grabe	2014	Interaction among childhood trauma and functional polymorphisms in the serotonin pathway moderate the risk of depressive disorders		Eur Arch Psychiatry Clin Neurosci			264 Suppl 1			S45-54	Excluded during title/abstract screening
Journal Article	M. S. Twomey; C. Weber	2014	Health professionals' roles and relationships with other agencies		Clin Geriatr Med			30		4	881-95	Excluded during title/abstract screening
Journal Article	P. Tronetti	2014	Evaluating abuse in the patient with dementia		Clin Geriatr Med			30		4	825-38	Excluded during title/abstract screening
Journal Article	P. The Multisite Violence Prevention	2014	Implementation and process effects on prevention outcomes for middle school students		J Clin Child Adolesc Psychol			43		3	473-85	Excluded during title/abstract screening
Journal Article	P. S. Sullivan; D. White; E. S. Rosenberg; J. Barnes; J. Jones; S. Dasgupta; B. O'Hara; L. Scales; L. F. Salazar; G. Wingood; R. DiClemente; K. M. Wall; C. Hoff; B. Gratzer; S. Allen; R. Stephenson	2014	Safety and acceptability of couples HIV testing and counseling for US men who have sex with men: a randomized prevention study		J Int Assoc Provid AIDS Care			13		2	135-44	Excluded during title/abstract screening
Journal Article	M. Stankunas; J. F. Soares; E. Viitasara; M. G. Melchiorre; Ö. Sundin; F. Torres-Gonzales; A. Stankuniene; M. Avery; E. Ioannidi-Kapolou; H. Barros; J. Lindert	2014	Factors associated with refraining from buying prescribed medications among older people in Europe		Australas J Ageing			33		4	E25-30	Excluded during title/abstract screening
Journal Article	A. M. Stacks; M. Muzik; K. Wong; M. Beeghly; A. Huth-Bocks; J. L. Irwin; K. L. Rosenblum	2014	Maternal reflective functioning among mothers with childhood maltreatment histories: links to sensitive parenting and infant attachment security		Attach Hum Dev			16		5	515-33	Excluded during title/abstract screening
Journal Article	P. Spinhoven; B. W. Penninx; A. M. van Hemert; M. de Rooij; B. M. Elzinga	2014	Comorbidity of PTSD in anxiety and depressive disorders: prevalence and shared risk factors		Child Abuse Negl			38		8	1320-30	Excluded during title/abstract screening
Journal Article	P. M. Speck; M. T. Hartig; W. Likes; T. Bowdre; A. Y. Carney; R. A. Ekroos; R. Haugen; J. Crum; D. K. Faugno	2014	Case series of sexual assault in older persons		Clin Geriatr Med			30		4	779-806	Excluded during title/abstract screening
Journal Article	D. A. Smith; L. G. Webb; A. I. Fennell; E. A. Nathan; C. A. Bassindale; M. A. Phillips	2014	Early evidence kits in sexual assault: an observational study of spermatozoa detection in urine and other forensic specimens		Forensic Sci Med Pathol			10		3	336-43	Excluded during title/abstract screening
Journal Article	M. Sinyor; A. Schaffer; A. H. Cheung	2014	An observational study of bullying as a contributing factor in youth suicide in Toronto		Can J Psychiatry			59		12	632-8	Excluded during title/abstract screening
Journal Article	P. Selic; I. Svab; N. K. Gucek	2014	A cross-sectional study identifying the pattern of factors related to psychological intimate partner violence exposure in Slovenian family practice attendees: what hurt them the most		BMC Public Health			14			223	Excluded during title/abstract screening
Journal Article	S. M. Schüssler-Fiorenza Rose; D. Xie; M. Stineman	2014	Adverse childhood experiences and disability in U.S. adults		Pm r			6		8	670-80	Excluded during title/abstract screening
Journal Article	J. A. Schumm; T. J. O'Farrell; C. W. Kahler; M. M. Murphy; P. Muchowski	2014	A randomized clinical trial of behavioral couples therapy versus individually based treatment for women with alcohol dependence		J Consult Clin Psychol			82		6	993-1004	Excluded during title/abstract screening
Journal Article	A. C. Sawyer; J. Lynch; K. Bowering; D. Jeffs; J. Clark; C. Mpundu-Kaambwa; M. G. Sawyer	2014	An equivalence evaluation of a nurse-moderated group-based internet support program for new mothers versus standard care: a pragmatic preference randomised controlled trial		BMC Pediatr			14			119	Excluded during title/abstract screening
Journal Article	C. E. Sartor; H. R. Kranzler; J. Gelernter	2014	Rate of progression from first use to dependence on cocaine or opioids: a cross-substance examination of associated demographic, psychiatric, and childhood risk factors		Addict Behav			39		2	473-9	Excluded during title/abstract screening
Journal Article	J. K. Salwen; G. F. Hymowitz; D. Vivian; K. D. O'Leary	2014	Childhood abuse, adult interpersonal abuse, and depression in individuals with extreme obesity		Child Abuse Negl			38		3	425-33	Excluded during title/abstract screening
Journal Article	A. F. Saftlas; K. K. Harland; A. B. Wallis; J. Cavanaugh; P. Dickey; C. Peek-Asa	2014	Motivational interviewing and intimate partner violence: a randomized trial		Ann Epidemiol			24		2	144-50	Excluded during title/abstract screening
Journal Article	G. L. Ryan; M. A. Mengeling; B. M. Booth; J. C. Torner; C. H. Syrop; A. G. Sadler	2014	Voluntary and involuntary childlessness in female veterans: associations with sexual assault		Fertil Steril			102		2	539-47	Excluded during title/abstract screening
Journal Article	R. Rosner; H. H. König; F. Neuner; U. Schmidt; R. Steil	2014	Developmentally adapted cognitive processing therapy for adolescents and young adults with PTSD symptoms after physical and sexual abuse: study protocol for a randomized controlled trial		Trials			15			195	Excluded during title/abstract screening
Journal Article	S. C. Roberts; S. C. Wilsnack; D. G. Foster; K. L. Delucchi	2014	Alcohol use before and during unwanted pregnancy		Alcohol Clin Exp Res			38		11	2844-52	Excluded during title/abstract screening
Journal Article	K. V. Rhodes; M. Rodgers; M. Sommers; A. Hanlon; P. Crits-Christoph	2014	The Social Health Intervention Project (SHIP): protocol for a randomized controlled clinical trial assessing the effectiveness of a brief motivational intervention for problem drinking and intimate partner violence in an urban emergency department		BMC Emerg Med			14			10	Excluded during title/abstract screening
Journal Article	C. A. Reyes-Ortiz; J. Burnett; D. V. Flores; J. M. Halphen; C. B. Dyer	2014	Medical implications of elder abuse: self-neglect		Clin Geriatr Med			30		4	807-23	Excluded during title/abstract screening
Journal Article	P. A. Resick; M. K. Suvak; S. Y. Wells	2014	The impact of childhood abuse among women with assault-related PTSD receiving short-term cognitive-behavioral therapy		J Trauma Stress			27		5	558-67	Excluded during title/abstract screening
Journal Article	E. D. Rankin	2014	The dynamic interplay of mourning and forgiveness in the early development of the self and psychic structure		Psychoanal Rev			101		2	219-48	Excluded during title/abstract screening
Journal Article	G. J. Prosman; S. H. Lo Fo Wong; A. L. Lagro-Janssen	2014	Why abused women do not seek professional help: a qualitative study		Scand J Caring Sci			28		1	2025-11-03	Excluded during title/abstract screening
Journal Article	J. S. Powers	2014	Common presentations of elder abuse in health care settings		Clin Geriatr Med			30		4	729-41	Excluded during title/abstract screening
Journal Article	M. Pereira; M. Negrão; I. Soares; J. Mesman	2014	Decreasing harsh discipline in mothers at risk for maltreatment: a randomized control trial		Infant Ment Health J			35		6	604-13	Excluded during title/abstract screening
Journal Article	N. Pereda; G. Guilera; J. Abad	2014	Victimization and polyvictimization of Spanish children and youth: results from a community sample		Child Abuse Negl			38		4	640-9	Excluded during title/abstract screening
Journal Article	K. Peltzer	2014	Sexual behaviour among HIV-infected new mothers in South Africa 3-12 months after delivery		AIDS Care			26		2	186-90	Excluded during title/abstract screening
Journal Article	M. L. Patterson; A. Moniruzzaman; J. M. Somers	2014	Setting the stage for chronic health problems: cumulative childhood adversity among homeless adults with mental illness in Vancouver, British Columbia		BMC Public Health			14			350	Excluded during title/abstract screening
Journal Article	S. Parnia; K. Spearpoint; G. de Vos; P. Fenwick; D. Goldberg; J. Yang; J. Zhu; K. Baker; H. Killingback; P. McLean; M. Wood; A. M. Zafari; N. Dickert; R. Beisteiner; F. Sterz; M. Berger; C. Warlow; S. Bullock; S. Lovett; R. M. McPara; S. Marti-Navarette; P. Cushing; P. Wills; K. Harris; J. Sutton; A. Walmsley; C. D. Deakin; P. Little; M. Farber; B. Greyson; E. R. Schoenfeld	2014	AWARE-AWAreness during REsuscitation-a prospective study		Resuscitation			85		12	1799-805	Excluded during title/abstract screening
Journal Article	D. W. Pantalone; B. A. Rood; B. W. Morris; J. M. Simoni	2014	A systematic review of the frequency and correlates of partner abuse in HIV-infected women and men who partner with men		J Assoc Nurses AIDS Care			25		1 Suppl	S15-35	Excluded during title/abstract screening
Journal Article	L. A. Palinkas; D. Fuentes; M. Finno; A. R. Garcia; I. W. Holloway; P. Chamberlain	2014	Inter-organizational collaboration in the implementation of evidence-based practices among public agencies serving abused and neglected youth		Adm Policy Ment Health			41		1	74-85	Excluded during title/abstract screening
Journal Article	M. M. Overbeek; J. C. de Schipper; F. Lamers-Winkelman; C. Schuengel	2014	Risk factors as moderators of recovery during and after interventions for children exposed to interparental violence		Am J Orthopsychiatry			84		3	295-306	Excluded during title/abstract screening
Journal Article	J. Onwumere; S. Grice; P. Garety; P. Bebbington; G. Dunn; D. Freeman; D. Fowler; E. Kuipers	2014	Caregiver reports of patient-initiated violence in psychosis		Can J Psychiatry			59		7	376-84	Excluded during title/abstract screening
Journal Article	L. J. O'Doherty; A. Taft; K. Hegarty; J. Ramsay; L. L. Davidson; G. Feder	2014	Screening women for intimate partner violence in healthcare settings: abridged Cochrane systematic review and meta-analysis		Bmj			348			g2913	Excluded during title/abstract screening
Journal Article	P. O'Callaghan; L. Branham; C. Shannon; T. S. Betancourt; M. Dempster; J. McMullen	2014	A pilot study of a family focused, psychosocial intervention with war-exposed youth at risk of attack and abduction in north-eastern Democratic Republic of Congo		Child Abuse Negl			38		7	1197-207	Excluded during title/abstract screening
Journal Article	M. Murdoch; A. B. Simon; M. A. Polusny; A. K. Bangerter; J. P. Grill; S. Noorbaloochi; M. R. Partin	2014	Impact of different privacy conditions and incentives on survey response rate, participant representativeness, and disclosure of sensitive information: a randomized controlled trial		BMC Med Res Methodol			14			90	Excluded during title/abstract screening
Journal Article	A. A. Morgan-Lopez; L. M. Saavedra; D. A. Hien; A. N. Campbell; E. Wu; L. Ruglass; J. A. Patock-Peckham; S. C. Bainter	2014	Indirect effects of 12-session seeking safety on substance use outcomes: overall and attendance class-specific effects		Am J Addict			23		3	218-25	Excluded during title/abstract screening
Journal Article	C. Morgan; U. Reininghaus; P. Fearon; G. Hutchinson; K. Morgan; P. Dazzan; J. Boydell; J. B. Kirkbride; G. A. Doody; P. B. Jones; R. M. Murray; T. Craig	2014	Modelling the interplay between childhood and adult adversity in pathways to psychosis: initial evidence from the AESOP study		Psychol Med			44		2	407-19	Excluded during title/abstract screening
Journal Article	S. K. Mody; S. Nair; A. Dasgupta; A. Raj; B. Donta; N. Saggurti; D. D. Naik; J. G. Silverman	2014	Postpartum contraception utilization among low-income women seeking immunization for infants in Mumbai, India		Contraception			89		6	516-20	Participants reports abusing older adults
Journal Article	E. McCormick; S. E. Kerns; H. McPhillips; J. Wright; D. A. Christakis; F. P. Rivara	2014	Training pediatric residents to provide parent education: a randomized controlled trial		Acad Pediatr			14		4	353-60	Excluded during title/abstract screening
Journal Article	J. McCall; P. Lauridsen-Hoegh	2014	Trauma and cultural safety: providing quality care to HIV-infected women of aboriginal descent		J Assoc Nurses AIDS Care			25		1 Suppl	S70-8	Excluded during title/abstract screening
Journal Article	W. Martinez; A. J. Polo; K. J. Zelic	2014	Symptom variation on the trauma symptom checklist for children: a within-scale meta-analytic review		J Trauma Stress			27		6	655-63	Excluded during title/abstract screening
Journal Article	V. M. LoFaso; T. Rosen	2014	Medical and laboratory indicators of elder abuse and neglect		Clin Geriatr Med			30		4	713-28	Excluded during title/abstract screening
Journal Article	L. Lim; J. Radua; K. Rubia	2014	Gray matter abnormalities in childhood maltreatment: a voxel-wise meta-analysis		Am J Psychiatry			171		8	854-63	Excluded during title/abstract screening
Journal Article	Y. Li; C. M. Marshall; H. C. Rees; A. Nunez; E. E. Ezeanolue; J. E. Ehiri	2014	Intimate partner violence and HIV infection among women: a systematic review and meta-analysis		J Int AIDS Soc			17		1	18845	Excluded during title/abstract screening
Journal Article	N. Kyegombe; T. Abramsky; K. M. Devries; E. Starmann; L. Michau; J. Nakuti; T. Musuya; L. Heise; C. Watts	2014	The impact of SASA!, a community mobilization intervention, on reported HIV-related risk behaviours and relationship dynamics in Kampala, Uganda		J Int AIDS Soc			17		1	19232	Excluded during title/abstract screening
Journal Article	D. Katerndahl; S. Burge; R. Ferrer; J. Becho; R. Wood	2014	Webs of causation in violent relationships		J Eval Clin Pract			20		5	703-10	Excluded during title/abstract screening
Journal Article	D. Katerndahl; S. Burge; R. Ferrer; J. Becho; R. Wood	2014	Multi-day recurrences of intimate partner violence and alcohol intake across dynamic patterns of violence		J Eval Clin Pract			20		5	711-8	Excluded during title/abstract screening
Journal Article	D. Katerndahl; S. Burge; R. Ferrer; J. Becho; R. Wood	2014	Dynamics of violence		J Eval Clin Pract			20		5	695-702	Excluded during title/abstract screening
Journal Article	D. Katerndahl; S. Burge; R. Ferrer; J. Becho; R. Wood	2014	Do violence dynamics matter?		J Eval Clin Pract			20		5	719-27	Excluded during title/abstract screening
Journal Article	B. Jordan; Y. P. Tseng; N. Coombs; A. Kennedy; J. Borland	2014	Improving lifetime trajectories for vulnerable young children and families living with significant stress and social disadvantage: the early years education program randomised controlled trial		BMC Public Health			14			965	Excluded during title/abstract screening
Journal Article	P. Jarrett; J. Barlow	2014	Clinical supervision in the provision of intensive home visiting by health visitors		Community Pract			87		2	32-6	Excluded during title/abstract screening
Journal Article	J. P. James; A. Taft; L. H. Amir; P. Agius	2014	Does intimate partner violence impact on women's initiation and duration of breastfeeding?		Breastfeed Rev			22		2	2025-09-11	Excluded during title/abstract screening
Journal Article	M. Hossain; C. Zimmerman; L. Kiss; T. Abramsky; D. Kone; M. Bakayoko-Topolska; J. Annan; H. Lehmann; C. Watts	2014	Working with men to prevent intimate partner violence in a conflict-affected setting: a pilot cluster randomized controlled trial in rural Côte d'Ivoire		BMC Public Health			14			339	Excluded during title/abstract screening
Journal Article	R. M. Hoover; M. Polson	2014	Detecting elder abuse and neglect: assessment and intervention		Am Fam Physician			89		6	453-60	Excluded during title/abstract screening
Journal Article	D. Homeier	2014	Aging: physiology, disease, and abuse		Clin Geriatr Med			30		4	671-86	Excluded during title/abstract screening
Journal Article	C. Hildebrand; M. Taylor; C. Bradway	2014	Elder self-neglect: the failure of coping because of cognitive and functional impairments		J Am Assoc Nurse Pract			26		8	452-462	Excluded during title/abstract screening
Journal Article	L. W. Hayman, Jr.; H. J. Lee; A. L. Miller; J. C. Lumeng	2014	Low-income women's conceptualizations of emotional- and stress-eating		Appetite			83			269-276	Excluded during title/abstract screening
Journal Article	J. D. Hawkins; S. Oesterle; E. C. Brown; R. D. Abbott; R. F. Catalano	2014	Youth problem behaviors 8 years after implementing the communities that care prevention system: a community-randomized trial		JAMA Pediatr			168		2	122-9	Excluded during title/abstract screening
Journal Article	M. Hassan; M. Kashanian; M. Hassan; M. Roohi; H. Yousefi	2014	Maternal outcomes of intimate partner violence during pregnancy: study in Iran		Public Health			128		5	410-5	Excluded during title/abstract screening
Journal Article	P. Harries; H. Yang; M. Davies; M. Gilhooly; K. Gilhooly; C. Thompson	2014	Identifying and enhancing risk thresholds in the detection of elder financial abuse: a signal detection analysis of professionals' decision making		BMC Med Educ			14			1044	Excluded during title/abstract screening
Journal Article	P. Harries; M. Davies; K. Gilhooly; M. Gilhooly; C. Tomlinson	2014	Educating novice practitioners to detect elder financial abuse: a randomised controlled trial		BMC Med Educ			14			21	Excluded during title/abstract screening
Journal Article	N. Guéguen	2014	Inducing the concept of love among men and their compliance to a donation request for an association against domestic violence toward women		Psychol Rep			115		3	884-7	Excluded during title/abstract screening
Journal Article	L. M. Gibbs	2014	Understanding the medical markers of elder abuse and neglect: physical examination findings		Clin Geriatr Med			30		4	687-712	Excluded during title/abstract screening
Journal Article	D. A. Gentile; D. Li; A. Khoo; S. Prot; C. A. Anderson	2014	Mediators and moderators of long-term effects of violent video games on aggressive behavior: practice, thinking, and action		JAMA Pediatr			168		5	450-7	Excluded during title/abstract screening
Journal Article	I. Franke; A. Pingen; H. Schiffmann; M. Vogel; D. Vlajnic; R. Ganschow; M. Born	2014	Cardiopulmonary resuscitation (CPR)-related posterior rib fractures in neonates and infants following recommended changes in CPR techniques		Child Abuse Negl			38		7	1267-74	Excluded during title/abstract screening
Journal Article	S. Fraga; J. Lindert; H. Barros; F. Torres-González; E. Ioannidi-Kapolou; M. G. Melchiorre; M. Stankunas; J. F. Soares	2014	Elder abuse and socioeconomic inequalities: a multilevel study in 7 European countries		Prev Med			61			42-7	Excluded during title/abstract screening
Journal Article	M. C. Ferreira; A. M. Batista; O. Ferreira Fde; M. L. Ramos-Jorge; L. S. Marques	2014	Pattern of oral-maxillofacial trauma stemming from interpersonal physical violence and determinant factors		Dent Traumatol			30		1	15-21	Excluded during title/abstract screening
Journal Article	G. Ferrari; R. Agnew-Davies; J. Bailey; L. Howard; E. Howarth; T. J. Peters; L. Sardinha; G. Feder	2014	Domestic violence and mental health: a cross-sectional survey of women seeking help from domestic violence support services		Glob Health Action			7			25519	Excluded during title/abstract screening
Journal Article	E. Falk; N. Hoffman	2014	The role of capacity assessments in elder abuse investigations and guardianships		Clin Geriatr Med			30		4	851-68	Excluded during title/abstract screening
Journal Article	J. S. Ernst; H. Ramsey-Klawsnik; J. E. Schillerstrom; C. Dayton; P. Mixson; M. Counihan	2014	Informing evidence-based practice: a review of research analyzing adult protective services data		J Elder Abuse Negl			26		5	458-94	Excluded during title/abstract screening
Journal Article	J. M. Ellis; J. A. Teresi; M. Ramirez; S. Silver; G. Boratgis; J. Kong; J. P. Eimicke; G. Sukha; M. S. Lachs; K. A. Pillemer	2014	Managing resident-to-resident elder mistreatment in nursing homes: the SEARCH approach		J Contin Educ Nurs			45		3	112-21; quiz 122-3	Excluded during title/abstract screening
Journal Article	C. Drummond; P. Deluca; S. Coulton; M. Bland; P. Cassidy; M. Crawford; V. Dale; E. Gilvarry; C. Godfrey; N. Heather; R. McGovern; J. Myles; D. Newbury-Birch; A. Oyefeso; S. Parrott; R. Patton; K. Perryman; T. Phillips; J. Shepherd; R. Touquet; E. Kaner	2014	The effectiveness of alcohol screening and brief intervention in emergency departments: a multicentre pragmatic cluster randomized controlled trial		PLoS One			9		6	e99463	Excluded during title/abstract screening
Journal Article	X. Dong; R. Chen; M. A. Simon	2014	Elder abuse and dementia: a review of the research and health policy		Health Aff (Millwood)			33		4	642-9	Excluded during title/abstract screening
Journal Article	E. A. Dombo; A. P. Bass	2014	The trials and tribulations of a practitioner-researcher: challenges and lessons learned through testing a feminist-cognitive-relational social work model of practice		J Evid Based Soc Work			11		2025-02-01	43-57	Excluded during title/abstract screening
Journal Article	S. Diestelkamp; N. Arnaud; P. M. Sack; L. Wartberg; A. Daubmann; R. Thomasius	2014	Brief motivational intervention for adolescents treated in emergency departments for acute alcohol intoxication - a randomized-controlled trial		BMC Emerg Med			14			13	Excluded during title/abstract screening
Journal Article	T. del Carmen; V. M. LoFaso	2014	Elder neglect		Clin Geriatr Med			30		4	769-77	Excluded during title/abstract screening
Journal Article	M. A. de Dios; B. J. Anderson; C. M. Caviness; M. Stein	2014	Intimate partner violence among individuals in methadone maintenance treatment		Subst Abus			35		2	190-3	Excluded during title/abstract screening
Journal Article	A. Davis	2014	Violence-related mild traumatic brain injury in women: identifying a triad of postinjury disorders		J Trauma Nurs			21		6	300-8	Excluded during title/abstract screening
Journal Article	S. Dantas; A. Santos; I. Dias; R. J. Dinis-Oliveira; T. Magalhães	2014	Parricide: a forensic approach		J Forensic Leg Med			22			2025-06-01	Excluded during title/abstract screening
Journal Article	A. Danese; M. Tan	2014	Childhood maltreatment and obesity: systematic review and meta-analysis		Mol Psychiatry			19		5	544-54	Excluded during title/abstract screening
Journal Article	T. J. Cunningham; E. S. Ford; J. B. Croft; M. T. Merrick; I. V. Rolle; W. H. Giles	2014	Sex-specific relationships between adverse childhood experiences and chronic obstructive pulmonary disease in five states		Int J Chron Obstruct Pulmon Dis			9			1033-42	Excluded during title/abstract screening
Journal Article	C. A. Crane; R. C. Schlauch; S. W. Hawes; D. L. Mandel; C. J. Easton	2014	Legal factors associated with change in alcohol use and partner violence among offenders		J Subst Abuse Treat			47		2	151-9	Excluded during title/abstract screening
Journal Article	C. A. Crane; S. W. Hawes; S. Devine; C. J. Easton	2014	Axis I psychopathology and the perpetration of intimate partner violence		J Clin Psychol			70		3	238-47	Excluded during title/abstract screening
Journal Article	C. Cooper; G. Livingston	2014	Mental health/psychiatric issues in elder abuse and neglect		Clin Geriatr Med			30		4	839-50	Excluded during title/abstract screening
Journal Article	M. Cameron; A. Cockcroft; G. W. Waichigo; N. Marokoane; D. Laetsang; N. Andersson	2014	From knowledge to action: participant stories of a population health intervention to reduce gender violence and HIV in three southern African countries		AIDS Care			26		12	1534-40	Excluded during title/abstract screening
Journal Article	R. Caleyachetty; J. B. Echouffo-Tcheugui; R. Stephenson; P. Muennig	2014	Intimate partner violence and current tobacco smoking in low- to middle-income countries: Individual participant meta-analysis of 231,892 women of reproductive age		Glob Public Health			9		5	570-8	Excluded during title/abstract screening
Journal Article	J. Cairns; A. Vreugdenhil	2014	Working at the frontline in cases of elder abuse: 'it keeps me awake at night'		Australas J Ageing			33		1	59-62	Excluded during title/abstract screening
Journal Article	S. Byrne; M. J. Rodrigo; M. L. Máiquez	2014	Patterns of individual change in a parenting program for child maltreatment and their relation to family and professional environments		Child Abuse Negl			38		3	457-67	Excluded during title/abstract screening
Journal Article	J. Burnett; W. A. Achenbaum; K. P. Murphy	2014	Prevention and early identification of elder abuse		Clin Geriatr Med			30		4	743-59	Excluded during title/abstract screening
Journal Article	A. M. Buller; K. M. Devries; L. M. Howard; L. J. Bacchus	2014	Associations between intimate partner violence and health among men who have sex with men: a systematic review and meta-analysis		PLoS Med			11		3	e1001609	Excluded during title/abstract screening
Journal Article	N. Amawi; R. F. Mollica; J. Lavelle; O. Osman; L. Nasir	2014	Overview of research on the mental health impact of violence in the Middle East in light of the Arab Spring		J Nerv Ment Dis			202		9	625-9	Excluded during title/abstract screening
Journal Article	N. S. Ali; F. N. Ali; A. K. Khuwaja; K. Nanji	2014	Factors associated with intimate partner violence against women in a mega city of South-Asia: multi-centre cross-sectional study		Hong Kong Med J			20		4	297-303	Excluded during title/abstract screening
Journal Article	A. Agrawal; J. Ickovics; J. B. Lewis; U. Magriples; T. S. Kershaw	2014	Postpartum intimate partner violence and health risks among young mothers in the United States: a prospective study		Matern Child Health J			18		8	1985-92	Excluded during title/abstract screening
Journal Article	T. O. Afifi; H. L. MacMillan; M. Boyle; T. Taillieu; K. Cheung; J. Sareen	2014	Child abuse and mental disorders in Canada		Cmaj			186		9	E324-32	Excluded during title/abstract screening
Journal Article	T. Abramsky; K. Devries; L. Kiss; J. Nakuti; N. Kyegombe; E. Starmann; B. Cundill; L. Francisco; D. Kaye; T. Musuya; L. Michau; C. Watts	2014	Findings from the SASA! Study: a cluster randomized controlled trial to assess the impact of a community mobilization intervention to prevent violence against women and reduce HIV risk in Kampala, Uganda		BMC Med			12			122	Excluded during title/abstract screening
Journal Article	M. Aas; B. Etain; F. Bellivier; C. Henry; T. Lagerberg; A. Ringen; I. Agartz; S. Gard; J. P. Kahn; M. Leboyer; O. A. Andreassen; I. Melle	2014	Additive effects of childhood abuse and cannabis abuse on clinical expressions of bipolar disorders		Psychol Med			44		8	1653-62	Excluded during title/abstract screening
Journal Article	L. E. Aarø; C. Mathews; S. Kaaya; A. R. Katahoire; H. Onya; C. Abraham; K. I. Klepp; A. Wubs; S. M. Eggers; H. de Vries	2014	Promoting sexual and reproductive health among adolescents in southern and eastern Africa (PREPARE): project design and conceptual framework		BMC Public Health			14			54	Excluded during title/abstract screening
Journal Article	S. C. Wilsnack; R. W. Wilsnack; L. W. Kantor	2013	Focus on: women and the costs of alcohol use		Alcohol Res			35		2	219-28	Excluded during title/abstract screening
Journal Article	J. K. Williams; D. A. Glover; G. E. Wyatt; K. Kisler; H. Liu; M. Zhang	2013	A sexual risk and stress reduction intervention designed for HIV-positive bisexual African American men with childhood sexual abuse histories		Am J Public Health			103		8	1476-84	Excluded during title/abstract screening
Journal Article	J. L. Wilde; W. J. Doherty	2013	Outcomes of an intensive couple relationship education program with fragile families		Fam Process			52		3	455-64	Excluded during title/abstract screening
Journal Article	K. Widmeier	2013	Respect your elders. Special considerations for EMS response to geriatric patients		Jems			38		8	36-41	Excluded during title/abstract screening
Journal Article	H. A. Whiteford; L. Degenhardt; J. Rehm; A. J. Baxter; A. J. Ferrari; H. E. Erskine; F. J. Charlson; R. E. Norman; A. D. Flaxman; N. Johns; R. Burstein; C. J. Murray; T. Vos	2013	Global burden of disease attributable to mental and substance use disorders: findings from the Global Burden of Disease Study 2010		Lancet			382		9904	1575-86	Excluded during title/abstract screening
Journal Article	G. L. Welch; B. L. Bonner	2013	Fatal child neglect: characteristics, causation, and strategies for prevention		Child Abuse Negl			37		10	745-52	Excluded during title/abstract screening
Journal Article	P. Wadsworth; K. Records	2013	A review of the health effects of sexual assault on African American women and adolescents		J Obstet Gynecol Neonatal Nurs			42		3	249-73	Excluded during title/abstract screening
Journal Article	K. Valentino; M. Comas; A. K. Nuttall; T. Thomas	2013	Training maltreating parents in elaborative and emotion-rich reminiscing with their preschool-aged children		Child Abuse Negl			37		8	585-95	Excluded during title/abstract screening
Journal Article	D. Turner; R. Basdekis-Jozsa; P. Briken	2013	Prescription of testosterone-lowering medications for sex offender treatment in German forensic-psychiatric institutions		J Sex Med			10		2	570-8	Excluded during title/abstract screening
Journal Article	A. Trinidade; M. A. Buchanan; A. Farboud; Z. Andreou; S. Ewart; G. Mochloulis; P. Kothari; A. C. Frosh; P. V. Vlastarakos	2013	Is there a change in the epidemiology of nasal fractures in females in the UK?		J Laryngol Otol			127		11	1084-7	Excluded during title/abstract screening
Journal Article	L. Townsend; C. Mathews; Y. Zembe	2013	A systematic review of behavioral interventions to prevent HIV infection and transmission among heterosexual, adult men in low-and middle-income countries		Prev Sci			14		1	88-105	Excluded during title/abstract screening
Journal Article	L. A. Thompson; M. Tavares; D. Ferguson-Young; O. Ogle; L. R. Halpern	2013	Violence and abuse: core competencies for identification and access to care		Dent Clin North Am			57		2	281-99	Excluded during title/abstract screening
Journal Article	J. A. Teresi; M. Ramirez; J. Ellis; S. Silver; G. Boratgis; J. Kong; J. P. Eimicke; K. Pillemer; M. S. Lachs	2013	A staff intervention targeting resident-to-resident elder mistreatment (R-REM) in long-term care increased staff knowledge, recognition and reporting: results from a cluster randomized trial		Int J Nurs Stud			50		5	644-56	Excluded during title/abstract screening
Journal Article	S. C. Sung; S. R. Wisniewski; G. K. Balasubramani; S. Zisook; B. Kurian; D. Warden; M. H. Trivedi; A. J. Rush	2013	Does early-onset chronic or recurrent major depression impact outcomes with antidepressant medications? A CO-MED trial report		Psychol Med			43		5	945-60	Excluded during title/abstract screening
Journal Article	A. L. Strickland; J. A. Samp	2013	Parental competence and maltreatment: the curvilinear influence of plan complexity		J Interpers Violence			28		5	997-1019	Excluded during title/abstract screening
Journal Article	J. K. Stockman; M. B. Lucea; J. E. Draughon; B. Sabri; J. C. Anderson; D. Bertrand; D. W. Campbell; G. B. Callwood; J. C. Campbell	2013	Intimate partner violence and HIV risk factors among African-American and African-Caribbean women in clinic-based settings		AIDS Care			25		4	472-80	Excluded during title/abstract screening
Journal Article	S. Sprague; M. Swinton; K. Madden; R. Swaleh; J. C. Goslings; B. Petrisor; M. Bhandari	2013	Barriers to and facilitators for screening women for intimate partner violence in surgical fracture clinics: a qualitative descriptive approach		BMC Musculoskelet Disord			14			122	Excluded during title/abstract screening
Journal Article	S. Sprague; J. C. Goslings; B. A. Petrisor; V. Avram; O. R. Ayeni; E. H. Schemitsch; R. W. Poolman; K. Madden; K. Godin; S. Dosanjh; M. Bhandari	2013	Patient opinions of screening for intimate partner violence in a fracture clinic setting: P.O.S.I.T.I.V.E.: a multicenter study		J Bone Joint Surg Am			95		13	e91	Excluded during title/abstract screening
Journal Article	L. Sowrey; K. A. Lawson; P. Garcia-Filion; D. Notrica; D. Tuggle; J. W. Eubanks, 3rd; R. T. Maxson; J. Recicar; S. M. Megison; N. M. Garcia	2013	Duodenal injuries in the very young: child abuse?		J Trauma Acute Care Surg			74		1	136-41; discussion 141-2	Excluded during title/abstract screening
Journal Article	R. Sooryanarayana; W. Y. Choo; N. N. Hairi	2013	A review on the prevalence and measurement of elder abuse in the community		Trauma Violence Abuse			14		4	316-25	Excluded during title/abstract screening
Journal Article	E. Small; S. P. Nikolova; S. C. Narendorf	2013	Synthesizing gender based HIV interventions in Sub-Sahara Africa: a systematic review of the evidence		AIDS Behav			17		9	2831-44	Excluded during title/abstract screening
Journal Article	K. J. Sikkema; K. W. Ranby; C. S. Meade; N. B. Hansen; P. A. Wilson; A. Kochman	2013	Reductions in traumatic stress following a coping intervention were mediated by decreases in avoidant coping for people living with HIV/AIDS and childhood sexual abuse		J Consult Clin Psychol			81		2	274-83	Excluded during title/abstract screening
Journal Article	M. Shechory; J. M. Weiss; R. Weinstain	2013	Differentiating offenders by index offense and personality inventories: the characteristics of adult probationers in Israel		Int J Offender Ther Comp Criminol			57		3	312-31	Excluded during title/abstract screening
Journal Article	M. K. Shankardass	2013	Addressing elder abuse: review of societal responses in India and selected Asian countries		Int Psychogeriatr			25		8	1229-34	Excluded during title/abstract screening
Journal Article	R. Shah; R. A. Faruqui	2013	Delusional jealousy and person directed hostility: 5-year follow-up of a patient after anoxic brain injury		Brain Inj			27		13-14	1719-22	Excluded during title/abstract screening
Journal Article	N. Shah More; S. Das; U. Bapat; M. Rajguru; G. Alcock; W. Joshi; S. Pantvaidya; D. Osrin	2013	Community resource centres to improve the health of women and children in Mumbai slums: study protocol for a cluster randomized controlled trial		Trials			14			132	Excluded during title/abstract screening
Journal Article	P. Seth; R. J. DiClemente; A. E. Lovvorn	2013	State of the evidence: intimate partner violence and HIV/STI risk among adolescents		Curr HIV Res			11		7	528-35	Excluded during title/abstract screening
Journal Article	S. S. Selph; C. Bougatsos; I. Blazina; H. D. Nelson	2013	Behavioral interventions and counseling to prevent child abuse and neglect: a systematic review to update the US Preventive services task force recommendation		Ann Intern Med			158		3	179-90	Excluded during title/abstract screening
Journal Article	P. V. Scribano; K. L. Makoroff; K. W. Feldman; R. P. Berger	2013	Association of perpetrator relationship to abusive head trauma clinical outcomes		Child Abuse Negl			37		10	771-7	Excluded during title/abstract screening
Journal Article	B. Sabri; R. Bolyard; A. L. McFadgion; J. K. Stockman; M. B. Lucea; G. B. Callwood; C. R. Coverston; J. C. Campbell	2013	Intimate partner violence, depression, PTSD, and use of mental health resources among ethnically diverse black women		Soc Work Health Care			52		4	351-69	Excluded during title/abstract screening
Journal Article	K. A. Roberto; M. C. McPherson; N. Brossoie	2013	Intimate partner violence in late life: a review of the empirical literature		Violence Against Women			19		12	1538-58	Participants reports abusing older adults
Journal Article	T. W. Reader; A. Gillespie	2013	Patient neglect in healthcare institutions: a systematic review and conceptual model		BMC Health Serv Res			13			156	Excluded during title/abstract screening
Journal Article	B. Rammaert; S. Goyet; A. Tarantola; S. Hem; S. Rith; S. Cheng; V. Te; P. L. Try; B. Guillard; S. Vong; C. Mayaud; P. Buchy; L. Borand	2013	Acute lower respiratory infections on lung sequelae in Cambodia, a neglected disease in highly tuberculosis-endemic country		Respir Med			107		10	1625-32	Excluded during title/abstract screening
Journal Article	L. A. Post; F. E. Vaca; K. M. Doran; C. Luco; M. Naftilan; J. Dziura; C. Brandt; S. Bernstein; L. Jagminas; G. D'Onofrio	2013	New media use by patients who are homeless: the potential of mHealth to build connectivity		J Med Internet Res			15		9	e195	The outcome and/or the exposure variables are not directly related to the topic variables under study
Journal Article	K. Peltzer; D. Jones; S. M. Weiss; O. Villar-Loubet; E. Shikwane	2013	Sexual risk, serostatus and intimate partner violence among couples during pregnancy in rural South Africa		AIDS Behav			17		2	508-16	Excluded during title/abstract screening
Journal Article	R. Panczak; M. Geissbühler; M. Zwahlen; M. Killias; K. Tal; M. Egger	2013	Homicide-suicides compared to homicides and suicides: systematic review and meta-analysis		Forensic Sci Int			233		2025-03-01	28-36	Excluded during title/abstract screening
Journal Article	M. Palmer; R. T. Brodell; E. N. Mostow	2013	Elder abuse: dermatologic clues and critical solutions		J Am Acad Dermatol			68		2	e37-42	Excluded during title/abstract screening
Journal Article	C. C. Pallitto; C. García-Moreno; H. A. Jansen; L. Heise; M. Ellsberg; C. Watts	2013	Intimate partner violence, abortion, and unintended pregnancy: results from the WHO Multi-country Study on Women's Health and Domestic Violence		Int J Gynaecol Obstet			120		1	2025-09-03	Excluded during title/abstract screening
Journal Article	M. M. Overbeek; J. C. de Schipper; F. Lamers-Winkelman; C. Schuengel	2013	Effectiveness of specific factors in community-based intervention for child-witnesses of interparental violence: a randomized trial		Child Abuse Negl			37		12	1202-14	Excluded during title/abstract screening
Journal Article	D. O'Neill	2013	2012 -- That was the year that was		Age Ageing			42		2	140-4	Excluded during title/abstract screening
Journal Article	A. Nyamathi; B. E. Salem; E. Marlow; S. Zhang; K. Yadav	2013	Understanding correlates of hepatitis C virus infection among homeless recently paroled men		J Forensic Nurs			9		3	161-70	Excluded during title/abstract screening
Journal Article	D. Norris; P. Fancey; E. Power; P. Ross	2013	The critical-ecological framework: advancing knowledge, practice, and policy on older adult abuse		J Elder Abuse Negl			25		1	40-55	Excluded during title/abstract screening
Journal Article	A. M. Naughton; S. A. Maguire; M. K. Mann; R. C. Lumb; V. Tempest; S. Gracias; A. M. Kemp	2013	Emotional, behavioral, and developmental features indicative of neglect or emotional abuse in preschool children: a systematic review		JAMA Pediatr			167		8	769-75	Excluded during title/abstract screening
Journal Article	Y. Mysyuk; R. G. Westendorp; J. Lindenberg	2013	Added value of elder abuse definitions: a review		Ageing Res Rev			12		1	50-7	Excluded during title/abstract screening
Journal Article	K. Murphy; S. Waa; H. Jaffer; A. Sauter; A. Chan	2013	A literature review of findings in physical elder abuse		Can Assoc Radiol J			64		1	2025-04-10	Excluded during title/abstract screening
Journal Article	V. B. Mitrani; B. E. McCabe; R. M. Gonzalez-Guarda; A. Florom-Smith; N. Peragallo	2013	Participation in SEPA, a sexual and relational health intervention for Hispanic women		West J Nurs Res			35		7	849-66	Excluded during title/abstract screening
Journal Article	P. Miller; J. Hargreaves; A. Curtis; L. Zinkiewicz	2013	The association between an abusive father-son relationship, quantity of alcohol consumption, and male-to-male alcohol-related aggression		Alcohol Clin Exp Res			37		9	1571-6	Excluded during title/abstract screening
Journal Article	W. Middleton	2013	Parent-child incest that extends into adulthood: a survey of international press reports, 2007-2011		J Trauma Dissociation			14		2	184-97	Excluded during title/abstract screening
Journal Article	C. M. Meston; T. A. Lorenz; K. R. Stephenson	2013	Effects of expressive writing on sexual dysfunction, depression, and PTSD in women with a history of childhood sexual abuse: results from a randomized clinical trial		J Sex Med			10		9	2177-89	Excluded during title/abstract screening
Journal Article	A. McTague; J. H. Cross	2013	Treatment of epileptic encephalopathies		CNS Drugs			27		3	175-84	Excluded during title/abstract screening
Journal Article	D. McBrierty; A. Wilkinson; W. Tormey	2013	A review of drug-facilitated sexual assault evidence: an Irish perspective		J Forensic Leg Med			20		4	189-97	Excluded during title/abstract screening
Journal Article	S. A. Maguire; P. O. Watts; A. D. Shaw; S. Holden; R. H. Taylor; W. J. Watkins; M. K. Mann; V. Tempest; A. M. Kemp	2013	Retinal haemorrhages and related findings in abusive and non-abusive head trauma: a systematic review		Eye (Lond)			27		1	28-36	Excluded during title/abstract screening
Journal Article	S. A. Maguire; M. Upadhyaya; A. Evans; M. K. Mann; M. M. Haroon; V. Tempest; R. C. Lumb; A. M. Kemp	2013	A systematic review of abusive visceral injuries in childhood--their range and recognition		Child Abuse Negl			37		7	430-45	Excluded during title/abstract screening
Journal Article	G. Livingston; J. Barber; P. Rapaport; M. Knapp; M. Griffin; D. King; D. Livingston; C. Mummery; Z. Walker; J. Hoe; E. L. Sampson; C. Cooper	2013	Clinical effectiveness of a manual based coping strategy programme (START, STrAtegies for RelaTives) in promoting the mental health of carers of family members with dementia: pragmatic randomised controlled trial		Bmj			347			f6276	Excluded during title/abstract screening
Journal Article	W. G. Lichtenthal; R. A. Neimeyer; J. M. Currier; K. Roberts; N. Jordan	2013	Cause of death and the quest for meaning after the loss of a child		Death Stud			37		4	311-42	Excluded during title/abstract screening
Journal Article	H. C. Li; S. S. Chan; Y. W. Mak; T. H. Lam	2013	Effectiveness of a parental training programme in enhancing the parent-child relationship and reducing harsh parenting practices and parental stress in preparing children for their transition to primary school: a randomised controlled trial		BMC Public Health			13			1079	Participants reports abusing older adults
Journal Article	K. M. Lewis; M. B. Schure; N. Bavarian; D. L. DuBois; J. Day; P. Ji; N. Silverthorn; A. Acock; S. Vuchinich; B. R. Flay	2013	Problem behavior and urban, low-income youth: a randomized controlled trial of positive action in Chicago		Am J Prev Med			44		6	622-30	Excluded during title/abstract screening
Journal Article	F. L. Kraanen; E. Vedel; A. Scholing; P. M. Emmelkamp	2013	The comparative effectiveness of Integrated treatment for Substance abuse and Partner violence (I-StoP) and substance abuse treatment alone: a randomized controlled trial		BMC Psychiatry			13			189	Excluded during title/abstract screening
Journal Article	D. Kacanek; A. Bostrom; E. T. Montgomery; G. Ramjee; G. de Bruyn; K. Blanchard; A. Rock; S. Mtetwa; A. van der Straten	2013	Intimate partner violence and condom and diaphragm nonadherence among women in an HIV prevention trial in southern Africa		J Acquir Immune Defic Syndr			64		4	400-8	Excluded during title/abstract screening
Journal Article	K. Jung; R. Steil	2013	A randomized controlled trial on cognitive restructuring and imagery modification to reduce the feeling of being contaminated in adult survivors of childhood sexual abuse suffering from posttraumatic stress disorder		Psychother Psychosom			82		4	213-20	Excluded during title/abstract screening
Journal Article	D. L. Jones; D. Kashy; O. M. Villar-Loubet; R. Cook; S. M. Weiss	2013	The impact of substance use, sexual trauma, and intimate partner violence on sexual risk intervention outcomes in couples: a randomized trial		Ann Behav Med			45		3	318-28	Excluded during title/abstract screening
Journal Article	J. M. Johnstone; J. D. Carter; S. E. Luty; R. T. Mulder; C. M. Frampton; P. R. Joyce	2013	Maternal care and paternal protection influence response to psychotherapy treatment for adult depression		J Affect Disord			149		2025-03-01	221-9	Excluded during title/abstract screening
Journal Article	M. Johannesen; D. LoGiudice	2013	Elder abuse: a systematic review of risk factors in community-dwelling elders		Age Ageing			42		3	292-8	Excluded during title/abstract screening
Journal Article	L. M. Howard; S. Oram; H. Galley; K. Trevillion; G. Feder	2013	Domestic violence and perinatal mental disorders: a systematic review and meta-analysis		PLoS Med			10		5	e1001452	Excluded during title/abstract screening
Journal Article	J. Hoe; C. Cooper; G. Livingston	2013	An overview of the LASER-AD study: a longitudinal epidemiological study of people with Alzheimer's disease		Int Rev Psychiatry			25		6	659-72	Excluded during title/abstract screening
Journal Article	K. Hegarty; L. O'Doherty; A. Taft; P. Chondros; S. Brown; J. Valpied; J. Astbury; A. Taket; L. Gold; G. Feder; J. Gunn	2013	Screening and counselling in the primary care setting for women who have experienced intimate partner violence (WEAVE): a cluster randomised controlled trial		Lancet			382		9888	249-58	Excluded during title/abstract screening
Journal Article	C. Hawley; J. Wilson; C. Hickson; S. Mills; S. Ekeocha; M. Sakr	2013	Epidemiology of paediatric minor head injury: Comparison of injury characteristics with Indices of Multiple Deprivation		Injury			44		12	1855-61	Excluded during title/abstract screening
Journal Article	M. Hauser; B. Galling; C. U. Correll	2013	Suicidal ideation and suicide attempts in children and adolescents with bipolar disorder: a systematic review of prevalence and incidence rates, correlates, and targeted interventions		Bipolar Disord			15		5	507-23	Excluded during title/abstract screening
Journal Article	C. B. Harte; L. D. Hamilton; C. M. Meston	2013	Predictors of attrition from an expressive writing intervention for sexual abuse survivors		J Child Sex Abus			22		7	842-57	Excluded during title/abstract screening
Journal Article	L. Hardwick; R. James	2013	Domestic abuse--an underreported problem in general dental practice?		Dent Update			40		7	550-2, 554	Excluded during title/abstract screening
Journal Article	A. J. Hackett	2013	The role of the school nurse in child protection		Community Pract			86		12	2025-09-26	Excluded during title/abstract screening
Journal Article	J. Gupta; K. L. Falb; H. Lehmann; D. Kpebo; Z. Xuan; M. Hossain; C. Zimmerman; C. Watts; J. Annan	2013	Gender norms and economic empowerment intervention to reduce intimate partner violence against women in rural Côte d'Ivoire: a randomized controlled pilot study		BMC Int Health Hum Rights			13			46	Excluded during title/abstract screening
Journal Article	R. M. Gonzalez-Guarda; A. L. Vermeesch; A. L. Florom-Smith; B. E. McCabe; N. P. Peragallo	2013	Birthplace, culture, self-esteem, and intimate partner violence among community-dwelling Hispanic women		Violence Against Women			19		1	2023-06-01	Excluded during title/abstract screening
Journal Article	R. M. Gonzalez-Guarda; J. P. De Santis; E. P. Vasquez	2013	Sexual orientation and demographic, cultural, and psychological factors associated with the perpetration and victimization of intimate partner violence among Hispanic men		Issues Ment Health Nurs			34		2	103-9	Excluded during title/abstract screening
Journal Article	T. Goergen; M. Beaulieu	2013	Critical concepts in elder abuse research		Int Psychogeriatr			25		8	1217-28	Excluded during title/abstract screening
Journal Article	K. G. Gill	2013	Pediatric hip: pearls and pitfalls		Semin Musculoskelet Radiol			17		3	328-38	Excluded during title/abstract screening
Journal Article	A. Gershon; K. Sudheimer; R. Tirouvanziam; L. M. Williams; R. O'Hara	2013	The long-term impact of early adversity on late-life psychiatric disorders		Curr Psychiatry Rep			15		4	352	Excluded during title/abstract screening
Journal Article	L. Francisco; T. Abramsky; L. Kiss; L. Michau; T. Musuya; D. Kerrigan; D. Kaye; C. Watts	2013	Violence against women and HIV risk behaviors in Kampala, Uganda: baseline findings from the SASA! Study		Violence Against Women			19		7	814-32	Excluded during title/abstract screening
Journal Article	S. Euser; L. R. Alink; F. Pannebakker; T. Vogels; M. J. Bakermans-Kranenburg; I. M. H. Van	2013	The prevalence of child maltreatment in the Netherlands across a 5-year period		Child Abuse Negl			37		10	841-51	Excluded during title/abstract screening
Journal Article	A. Ebert; M. Kolb; J. Heller; M. A. Edel; P. Roser; M. Brüne	2013	Modulation of interpersonal trust in borderline personality disorder by intranasal oxytocin and childhood trauma		Soc Neurosci			8		4	305-13	Excluded during title/abstract screening
Journal Article	X. Dong; R. Chen; E. S. Chang; M. Simon	2013	Elder abuse and psychological well-being: a systematic review and implications for research and policy--a mini review		Gerontology			59		2	132-42	Excluded during title/abstract screening
Journal Article	A. J. de Kloet; S. R. Hilberink; M. E. Roebroeck; C. E. Catsman-Berrevoets; E. Peeters; S. A. Lambregts; F. van Markus-Doornbosch; T. P. Vliet Vlieland	2013	Youth with acquired brain injury in The Netherlands: a multi-centre study		Brain Inj			27		2025-08-07	843-9	Excluded during title/abstract screening
Journal Article	P. K. Cupp; K. A. Atwood; H. F. Byrnes; B. A. Miller; W. Fongkaew; A. Chamratrithirong; O. Rhucharoenpornpanich; M. J. Rosati; W. Chookhare	2013	The impact of Thai family matters on parent-adolescent sexual risk communication attitudes and behaviors		J Health Commun			18		11	1384-96	Excluded during title/abstract screening
Journal Article	C. A. Crane; C. I. Eckhardt	2013	Evaluation of a single-session brief motivational enhancement intervention for partner abusive men		J Couns Psychol			60		2	180-7	Excluded during title/abstract screening
Journal Article	L. R. Cohen; C. Field; A. N. Campbell; D. A. Hien	2013	Intimate partner violence outcomes in women with PTSD and substance use: a secondary analysis of NIDA Clinical Trials Network Women and Trauma" Multi-site Study"		Addict Behav			38		7	2325-32	Excluded during title/abstract screening
Journal Article	D. A. Christakis; M. M. Garrison; T. Herrenkohl; K. Haggerty; F. P. Rivara; C. Zhou; K. Liekweg	2013	Modifying media content for preschool children: a randomized controlled trial		Pediatrics			131		3	431-8	Excluded during title/abstract screening
Journal Article	G. R. Chiu; K. E. Lutfey; H. J. Litman; C. L. Link; S. A. Hall; J. B. McKinlay	2013	Prevalence and overlap of childhood and adult physical, sexual, and emotional abuse: a descriptive analysis of results from the Boston Area Community Health (BACH) survey		Violence Vict			28		3	381-402	Excluded during title/abstract screening
Journal Article	A. L. S. Chang; J. W. Wong; J. O. Endo; R. A. Norman	2013	Geriatric dermatology: Part II. Risk factors and cutaneous signs of elder mistreatment for the dermatologist		J Am Acad Dermatol			68		4	533.e1-533.e10	Excluded during title/abstract screening
Journal Article	G. W. Brown; M. Ban; T. K. Craig; T. O. Harris; J. Herbert; R. Uher	2013	Serotonin transporter length polymorphism, childhood maltreatment, and chronic depression: a specific gene-environment interaction		Depress Anxiety			30		1	2013-05-01	Excluded during title/abstract screening
Journal Article	G. Brierley; R. Agnew-Davies; J. Bailey; M. Evans; M. Fackrell; G. Ferrari; S. Hollinghurst; L. Howard; E. Howarth; A. Malpass; C. Metters; T. J. Peters; F. Saeed; L. Sardhina; D. Sharp; G. S. Feder	2013	Psychological advocacy toward healing (PATH): study protocol for a randomized controlled trial		Trials			14			221	Excluded during title/abstract screening
Journal Article	M. C. Bond; K. H. Butler	2013	Elder abuse and neglect: definitions, epidemiology, and approaches to emergency department screening		Clin Geriatr Med			29		1	257-73	Excluded during title/abstract screening
Journal Article	M. Bohus; A. S. Dyer; K. Priebe; A. Krüger; N. Kleindienst; C. Schmahl; I. Niedtfeld; R. Steil	2013	Dialectical behaviour therapy for post-traumatic stress disorder after childhood sexual abuse in patients with and without borderline personality disorder: a randomised controlled trial		Psychother Psychosom			82		4	221-33	Excluded during title/abstract screening
Journal Article	D. Bermudez; M. T. Benjamin; S. E. Porter; P. A. Saunders; N. A. Myers; M. A. Dutton	2013	A qualitative analysis of beginning mindfulness experiences for women with post-traumatic stress disorder and a history of intimate partner violence		Complement Ther Clin Pract			19		2	104-8	Excluded during title/abstract screening
Journal Article	C. Benjet; G. Borges; M. E. Medina-Mora; E. Méndez	2013	Chronic childhood adversity and stages of substance use involvement in adolescents		Drug Alcohol Depend			131		2025-02-01	85-91	Excluded during title/abstract screening
Journal Article	N. S. Bauer; A. L. Gilbert; A. E. Carroll; S. M. Downs	2013	Associations of early exposure to intimate partner violence and parental depression with subsequent mental health outcomes		JAMA Pediatr			167		4	341-7	Excluded during title/abstract screening
Journal Article	J. Barnes; D. Aistrop; E. Allen; J. Barlow; D. Elbourne; G. Macdonald; E. Melhuish; S. Petrou; J. Pink; C. Snowdon; H. Spiby; J. Stuart; J. Sturgess	2013	First steps: study protocol for a randomized controlled trial of the effectiveness of the Group Family Nurse Partnership (gFNP) program compared to routine care in improving outcomes for high-risk mothers and their children and preventing abuse		Trials			14			285	Excluded during title/abstract screening
Journal Article	J. Barlow; S. Sembi; F. Gardner; G. Macdonald; S. Petrou; H. Parsons; P. Harnett; S. Dawe	2013	An evaluation of the parents under pressure programme: a study protocol for an RCT into its clinical and cost effectiveness		Trials			14			210	Excluded during title/abstract screening
Journal Article	N. Andersson; A. Cockcroft; L. Thabane; N. Marokoane; D. Laetsang; M. Masisi	2013	HIV prevention in favour of the choice-disabled in southern Africa: study protocol for a randomised controlled trial		Trials			14			274	Excluded during title/abstract screening
Journal Article	Y. Abolfathi Momtaz; T. A. Hamid; R. Ibrahim	2013	Theories and measures of elder abuse		Psychogeriatrics			13		3	182-8	Excluded during title/abstract screening
Journal Article	N. Yamawaki; M. Ochoa-Shipp; C. Pulsipher; A. Harlos; S. Swindler	2012	Perceptions of domestic violence: the effects of domestic violence myths, victim's relationship with her abuser, and the decision to return to her abuser		J Interpers Violence			27		16	3195-212	Excluded during title/abstract screening
Journal Article	M. J. Yaffe; B. Tazkarji	2012	Understanding elder abuse in family practice		Can Fam Physician			58		12	1336-40, e695-8	Excluded during title/abstract screening
Journal Article	E. E. Werner	2012	Children and war: risk, resilience, and recovery		Dev Psychopathol			24		2	553-8	Excluded during title/abstract screening
Journal Article	W. A. Walsh; T. P. Cross; L. M. Jones	2012	Do parents blame or doubt their child more when sexually abused by adolescents versus adults?		J Interpers Violence			27		3	453-70	Excluded during title/abstract screening
Journal Article	C. A. Walsh; Y. Yon	2012	Developing an empirical profile for elder abuse research in Canada		J Elder Abuse Negl			24		2	104-19	Excluded during title/abstract screening
Journal Article	K. Trevillion; S. Oram; G. Feder; L. M. Howard	2012	Experiences of domestic violence and mental disorders: a systematic review and meta-analysis		PLoS One			7		12	e51740	Excluded during title/abstract screening
Journal Article	L. Tonmyr; C. Ouimet; A. M. Ugnat	2012	A review of findings from the Canadian Incidence Study of Reported Child Abuse and Neglect (CIS)		Can J Public Health			103		2	103-12	Excluded during title/abstract screening
Journal Article	E. Tan; L. O'Doherty; K. Hegarty	2012	GPs' communication skills - a study into women's comfort to disclose intimate partner violence		Aust Fam Physician			41		7	513-7	Excluded during title/abstract screening
Journal Article	J. A. Switzer; A. E. Michienzi	2012	Elder abuse: an update on prevalence, identification, and reporting for the orthopaedic surgeon		J Am Acad Orthop Surg			20		12	788-94	Excluded during title/abstract screening
Journal Article	F. K. Sun; C. J. Ko; S. L. Chang; C. Y. Chiang	2012	Comparison study of postdischarge care provided to suicide patients by family members in East and South Taiwan		J Nurs Res			20		1	53-65	Excluded during title/abstract screening
Journal Article	P. Stolee; L. M. Hiller; M. Etkin; J. McLeod	2012	Flying by the seat of our pants": current processes to share best practices to deal with elder abuse"		J Elder Abuse Negl			24		2	179-94	Excluded during title/abstract screening
Journal Article	I. M. Steine; A. G. Harvey; J. H. Krystal; A. M. Milde; J. Grønli; B. Bjorvatn; I. H. Nordhus; J. Eid; S. Pallesen	2012	Sleep disturbances in sexual abuse victims: a systematic review		Sleep Med Rev			16		1	15-25	Excluded during title/abstract screening
Journal Article	P. N. Smith; S. A. Gamble; N. A. Cort; E. A. Ward; H. He; N. L. Talbot	2012	Attachment and alliance in the treatment of depressed, sexually abused women		Depress Anxiety			29		2	123-30	Excluded during title/abstract screening
Journal Article	A. M. Sayem; H. A. Begum; S. S. Moneesha	2012	Attitudes towards justifying intimate partner violence among married women in Bangladesh		J Biosoc Sci			44		6	641-60	Excluded during title/abstract screening
Journal Article	C. Rollins; N. E. Glass; N. A. Perrin; K. A. Billhardt; A. Clough; J. Barnes; G. C. Hanson; T. L. Bloom	2012	Housing instability is as strong a predictor of poor health outcomes as level of danger in an abusive relationship: findings from the SHARE Study		J Interpers Violence			27		4	623-43	Excluded during title/abstract screening
Journal Article	L. A. Rasmussen	2012	Victim and victimizer: the role of traumatic experiences as risk factors for sexually abusive behavior		Isr J Psychiatry Relat Sci			49		4	270-9	Participants reports abusing older adults
Journal Article	J. L. Postmus; S. B. Plummer; S. McMahon; N. S. Murshid; M. S. Kim	2012	Understanding economic abuse in the lives of survivors		J Interpers Violence			27		3	411-30	Excluded during title/abstract screening
Journal Article	C. Poole; J. Rietschlin	2012	Intimate partner victimization among adults aged 60 and older: an analysis of the 1999 and 2004 General Social Survey		J Elder Abuse Negl			24		2	120-37	Excluded during title/abstract screening
Journal Article	K. Pillemer; E. K. Chen; K. S. Van Haitsma; J. Teresi; M. Ramirez; S. Silver; G. Sukha; M. S. Lachs	2012	Resident-to-resident aggression in nursing homes: results from a qualitative event reconstruction study		Gerontologist			52		1	24-33	Excluded during title/abstract screening
Journal Article	N. A. Pilgrim; R. W. Blum	2012	Protective and risk factors associated with adolescent sexual and reproductive health in the English-speaking Caribbean: a literature review		J Adolesc Health			50		1	2023-05-01	Excluded during title/abstract screening
Journal Article	I. Petersen; A. Bhana; L. Swartz	2012	Mental health promotion and the prevention of mental disorders in South Africa		Afr J Psychiatry (Johannesbg)			15		6	411-6	Excluded during title/abstract screening
Journal Article	M. D. Peck	2012	Epidemiology of burns throughout the World. Part II: intentional burns in adults		Burns			38		5	630-7	Excluded during title/abstract screening
Journal Article	S. Parks; D. Sugerman; L. Xu; V. Coronado	2012	Characteristics of non-fatal abusive head trauma among children in the USA, 2003--2008: application of the CDC operational case definition to national hospital inpatient data		Inj Prev			18		6	392-8	Excluded during title/abstract screening
Journal Article	D. W. Pantalone; K. L. Schneider; S. E. Valentine; J. M. Simoni	2012	Investigating partner abuse among HIV-positive men who have sex with men		AIDS Behav			16		4	1031-43	Excluded during title/abstract screening
Journal Article	T. Palmstierna; G. Haugan; S. Jarwson; K. Rasmussen; J. A. Nøttestad	2012	Cognitive-behaviour group therapy for men voluntary seeking help for intimate partner violence		Nord J Psychiatry			66		5	360-5	Excluded during title/abstract screening
Journal Article	M. M. Overbeek; J. C. de Schipper; F. Lamers-Winkelman; C. Schuengel	2012	The effectiveness of a trauma-focused psycho-educational secondary prevention program for children exposed to interparental violence: study protocol for a randomized controlled trial		Trials			13			12	Excluded during title/abstract screening
Journal Article	S. O'Neil; S. Coulton; P. Deluca; M. Deverill; C. Drummond; E. Gilvarry; E. Graybill; C. Harle; D. Howel; E. Kaner; P. McArdle; E. McColl; R. McGovern; C. Speed; E. Stamp; L. Tate; D. Newbury-Birch	2012	Brief intervention to prevent hazardous drinking in young people aged 14-15 in a high school setting (SIPS JR-HIGH): study protocol for a randomized controlled trial		Trials			13			166	Excluded during title/abstract screening
Journal Article	K. D. O'Leary; A. M. Slep	2012	Prevention of partner violence by focusing on behaviors of both young males and females		Prev Sci			13		4	329-39	Excluded during title/abstract screening
Journal Article	J. Q. Morse; D. R. Shaffer; G. M. Williamson; W. K. Dooley; R. Schulz	2012	Models of self and others and their relation to positive and negative caregiving responses		Psychol Aging			27		1	211-8	Excluded during title/abstract screening
Journal Article	J. McLaughlin; R. E. O'Carroll; R. C. O'Connor	2012	Intimate partner abuse and suicidality: a systematic review		Clin Psychol Rev			32		8	677-89	Excluded during title/abstract screening
Journal Article	R. S. McIntyre; J. K. Soczynska; S. S. Liauw; H. O. Woldeyohannes; E. Brietzke; J. Nathanson; M. Alsuwaidan; D. J. Muzina; V. H. Taylor; D. S. Cha; S. H. Kennedy	2012	The association between childhood adversity and components of metabolic syndrome in adults with mood disorders: results from the international mood disorders collaborative project		Int J Psychiatry Med			43		2	165-77	Excluded during title/abstract screening
Journal Article	L. McDonald; M. Beaulieu; J. Harbison; S. Hirst; A. Lowenstein; E. Podnieks; J. Wahl	2012	Institutional abuse of older adults: what we know, what we need to know		J Elder Abuse Negl			24		2	138-60	Excluded during title/abstract screening
Journal Article	J. Mayda; B. Magnus; J. Duggan; A. Taylor-Butts	2012	Feasibility study for a survey measuring abuse and neglect of older adults		J Elder Abuse Negl			24		2	161-78	Excluded during title/abstract screening
Journal Article	N. M. Lucero; M. Bussey	2012	A collaborative and trauma-informed practice model for urban Indian child welfare		Child Welfare			91		3	89-112	Excluded during title/abstract screening
Journal Article	M. B. Lucea; L. Francis; B. Sabri; J. C. Campbell; D. W. Campbell	2012	Disordered eating among African American and African Caribbean women: the influence of intimate partner violence, depression, and PTSD		Issues Ment Health Nurs			33		8	513-21	Excluded during title/abstract screening
Journal Article	E. C. Louwers; I. J. Korfage; M. J. Affourtit; D. J. Scheewe; M. H. van de Merwe; A. F. Vooijs-Moulaert; A. P. van den Elzen; M. H. Jongejan; M. Ruige; B. H. Manaï; C. W. Looman; A. N. Bosschaart; A. H. Teeuw; H. A. Moll; H. J. de Koning	2012	Effects of systematic screening and detection of child abuse in emergency departments		Pediatrics			130		3	457-64	Excluded during title/abstract screening
Journal Article	W. Liley; A. Stephens; M. Kaltner; S. Larkins; R. C. Franklin; K. Tsey; R. Stewart; S. Stewart	2012	Infant abusive head trauma - incidence, outcomes and awareness		Aust Fam Physician			41		10	823-6	Excluded during title/abstract screening
Journal Article	K. F. Kuijpers; L. M. Van der Knaap; F. W. Winkel	2012	Victims' influence on intimate partner violence revictimization: an empirical test of dynamic victim-related risk factors		J Interpers Violence			27		9	1716-42	Excluded during title/abstract screening
Journal Article	T. Kowalenko; R. Cunningham; C. J. Sachs; R. Gore; I. A. Barata; D. Gates; S. W. Hargarten; E. B. Josephson; S. Kamat; H. D. Kerr; A. McClain	2012	Workplace violence in emergency medicine: current knowledge and future directions		J Emerg Med			43		3	523-31	Excluded during title/abstract screening
Journal Article	D. J. Kolko; B. L. Baumann; A. D. Herschell; J. A. Hart; E. A. Holden; S. R. Wisniewski	2012	Implementation of AF-CBT by community practitioners serving child welfare and mental health: a randomized trial		Child Maltreat			17		1	32-46	Excluded during title/abstract screening
Journal Article	J. Klevens; L. Sadowski; R. Kee; W. Trick; D. Garcia	2012	Comparison of screening and referral strategies for exposure to partner violence		Womens Health Issues			22		1	e45-52	Excluded during title/abstract screening
Journal Article	J. Klevens; R. Kee; W. Trick; D. Garcia; F. R. Angulo; R. Jones; L. S. Sadowski	2012	Effect of screening for partner violence on women's quality of life: a randomized controlled trial		Jama			308		7	681-9	Excluded during title/abstract screening
Journal Article	N. Khalifa; C. Duggan; R. Howard; J. Lumsden	2012	The relationship between childhood conduct disorder and adult antisocial behavior is partially mediated by early-onset alcohol abuse		Personal Disord			3		4	423-32	Excluded during title/abstract screening
Journal Article	C. Kamen; J. Bergstrom; C. Koopman; S. Lee; C. Gore-Felton	2012	Relationships among childhood trauma, posttraumatic stress disorder, and dissociation in men living with HIV/AIDS		J Trauma Dissociation			13		1	102-14	Excluded during title/abstract screening
Journal Article	A. S. Kalokhe; A. Paranjape; C. E. Bell; G. A. Cardenas; T. Kuper; L. R. Metsch; C. del Rio	2012	Intimate partner violence among HIV-infected crack cocaine users		AIDS Patient Care STDS			26		4	234-40	Excluded during title/abstract screening
Journal Article	L. Jones; M. A. Bellis; S. Wood; K. Hughes; E. McCoy; L. Eckley; G. Bates; C. Mikton; T. Shakespeare; A. Officer	2012	Prevalence and risk of violence against children with disabilities: a systematic review and meta-analysis of observational studies		Lancet			380		9845	899-907	Excluded during title/abstract screening
Journal Article	M. A. Jessup; S. L. Dibble; B. A. Cooper	2012	Smoking and behavioral health of women		J Womens Health (Larchmt)			21		7	783-91	Excluded during title/abstract screening
Journal Article	J. S. Hong; M. J. Kral; D. L. Espelage; P. Allen-Meares	2012	The social ecology of adolescent-initiated parent abuse: a review of the literature		Child Psychiatry Hum Dev			43		3	431-54	Excluded during title/abstract screening
Journal Article	W. Häuser; D. Bohn; H. Kühn-Becker; R. Erdkönig; E. Brähler; H. Glaesmer	2012	Is the association of self-reported childhood maltreatments and adult fibromyalgia syndrome attributable to depression? A case control study		Clin Exp Rheumatol			30		6 Suppl 74	59-64	Excluded during title/abstract screening
Journal Article	S. L. Hart; J. W. Lee; J. Berian; T. R. Patterson; A. Del Rosario; M. G. Varma	2012	A randomized controlled trial of anorectal biofeedback for constipation		Int J Colorectal Dis			27		4	459-66	Excluded during title/abstract screening
Journal Article	K. L. Harkness; R. M. Bagby; S. H. Kennedy	2012	Childhood maltreatment and differential treatment response and recurrence in adult major depressive disorder		J Consult Clin Psychol			80		3	342-53	Excluded during title/abstract screening
Journal Article	J. Harbison; S. Coughlan; M. Beaulieu; J. Karabanow; M. Vanderplaat; S. Wildeman; E. Wexler	2012	Understanding elder abuse and neglect": a critique of assumptions underpinning responses to the mistreatment and neglect of older people"		J Elder Abuse Negl			24		2	88-103	Excluded during title/abstract screening
Journal Article	N. B. Hansen; L. J. Brown; E. Tsatkin; B. Zelgowski; V. Nightingale	2012	Dissociative experiences during sexual behavior among a sample of adults living with HIV infection and a history of childhood sexual abuse		J Trauma Dissociation			13		3	345-60	Excluded during title/abstract screening
Journal Article	S. Fraga; D. Costa; S. Dias; H. Barros	2012	Does interview setting influence disclosure of violence? A study in elderly		Age Ageing			41		1	70-5	Excluded during title/abstract screening
Journal Article	A. W. Fox	2012	Elder abuse		Med Sci Law			52		3	128-36	Excluded during title/abstract screening
Journal Article	V. L. Forman-Hoffman; M. Mengeling; B. M. Booth; J. Torner; A. G. Sadler	2012	Eating disorders, post-traumatic stress, and sexual trauma in women veterans		Mil Med			177		10	1161-8	Excluded during title/abstract screening
Journal Article	R. B. Felson; M. Massoglia	2012	When is violence planned?		J Interpers Violence			27		4	753-74	Excluded during title/abstract screening
Journal Article	E. Engberg; M. Alen; K. Kukkonen-Harjula; J. E. Peltonen; H. O. Tikkanen; H. Pekkarinen	2012	Life events and change in leisure time physical activity: a systematic review		Sports Med			42		5	433-47	Excluded during title/abstract screening
Journal Article	T. P. Dyer; S. Shoptaw; T. E. Guadamuz; M. Plankey; U. Kao; D. Ostrow; J. S. Chmiel; A. Herrick; R. Stall	2012	Application of syndemic theory to black men who have sex with men in the Multicenter AIDS Cohort Study		J Urban Health			89		4	697-708	Excluded during title/abstract screening
Journal Article	H. Dubowitz; W. G. Lane; J. N. Semiatin; L. S. Magder	2012	The SEEK model of pediatric primary care: can child maltreatment be prevented in a low-risk population?		Acad Pediatr			12		4	259-68	Excluded during title/abstract screening
Journal Article	E. Dorrepaal; K. Thomaes; J. H. Smit; A. J. van Balkom; D. J. Veltman; A. W. Hoogendoorn; N. Draijer	2012	Stabilizing group treatment for complex posttraumatic stress disorder related to child abuse based on psychoeducation and cognitive behavioural therapy: a multisite randomized controlled trial		Psychother Psychosom			81		4	217-25	Excluded during title/abstract screening
Journal Article	A. P. DePrince; J. Labus; J. Belknap; S. Buckingham; A. Gover	2012	The impact of community-based outreach on psychological distress and victim safety in women exposed to intimate partner abuse		J Consult Clin Psychol			80		2	211-21	Excluded during title/abstract screening
Journal Article	C. K. Danielson; M. R. McCart; K. Walsh; M. A. de Arellano; D. White; H. S. Resnick	2012	Reducing substance use risk and mental health problems among sexually assaulted adolescents: a pilot randomized controlled trial		J Fam Psychol			26		4	628-35	Excluded during title/abstract screening
Journal Article	A. Danese; B. S. McEwen	2012	Adverse childhood experiences, allostasis, allostatic load, and age-related disease		Physiol Behav			106		1	29-39	Excluded during title/abstract screening
Journal Article	K. Dalal; M. S. Lee; M. Gifford	2012	Male adolescents' attitudes toward wife beating: a multi-country study in South Asia		J Adolesc Health			50		5	437-42	Excluded during title/abstract screening
Journal Article	C. B. Cunradi; C. Mair; M. Todd; L. Remer	2012	Drinking context and intimate partner violence: evidence from the California community health study of couples		J Stud Alcohol Drugs			73		5	731-9	Excluded during title/abstract screening
Journal Article	B. R. Chrcanovic	2012	Factors influencing the incidence of maxillofacial fractures		Oral Maxillofac Surg			16		1	2017-03-01	Excluded during title/abstract screening
Journal Article	J. D. Champion; J. L. Collins	2012	Comparison of a theory-based (AIDS Risk Reduction Model) cognitive behavioral intervention versus enhanced counseling for abused ethnic minority adolescent women on infection with sexually transmitted infection: results of a randomized controlled trial		Int J Nurs Stud			49		2	138-50	Excluded during title/abstract screening
Journal Article	L. A. Brotto; B. N. Seal; A. Rellini	2012	Pilot study of a brief cognitive behavioral versus mindfulness-based intervention for women with sexual distress and a history of childhood sexual abuse		J Sex Marital Ther			38		1	2027-01-01	Excluded during title/abstract screening
Journal Article	S. Bowland; T. Edmond; R. D. Fallot	2012	Evaluation of a spiritually focused intervention with older trauma survivors		Soc Work			57		1	73-82	Excluded during title/abstract screening
Journal Article	D. Bourassa	2012	Examining self-protection measures guarding Adult Protective Services social workers against compassion fatigue		J Interpers Violence			27		9	1699-715	Excluded during title/abstract screening
Journal Article	S. Boivin; F. Lavoie; M. Hébert; M. H. Gagné	2012	Past victimizations and dating violence perpetration in adolescence: the mediating role of emotional distress and hostility		J Interpers Violence			27		4	662-84	Excluded during title/abstract screening
Journal Article	D. H. Bernat; J. M. Oakes; S. L. Pettingell; M. Resnick	2012	Risk and direct protective factors for youth violence: results from the National Longitudinal Study of Adolescent Health		Am J Prev Med			43		2 Suppl 1	S57-66	Excluded during title/abstract screening
Journal Article	A. F. Amar; M. Sutherland; E. Kesler	2012	Evaluation of a bystander education program		Issues Ment Health Nurs			33		12	851-7	Excluded during title/abstract screening
Journal Article	T. Abramsky; K. Devries; L. Kiss; L. Francisco; J. Nakuti; T. Musuya; N. Kyegombe; E. Starmann; D. Kaye; L. Michau; C. Watts	2012	A community mobilisation intervention to prevent violence against women and reduce HIV/AIDS risk in Kampala, Uganda (the SASA! Study): study protocol for a cluster randomised controlled trial		Trials			13			96	Excluded during title/abstract screening
Journal Article	G. A. Aarons; D. H. Sommerfeld	2012	Leadership, innovation climate, and attitudes toward evidence-based practice during a statewide implementation		J Am Acad Child Adolesc Psychiatry			51		4	423-31	Excluded during title/abstract screening
Journal Article	M. Zwi; H. Jones; C. Thorgaard; A. York; J. A. Dennis	2011	Parent training interventions for Attention Deficit Hyperactivity Disorder (ADHD) in children aged 5 to 18 years		Cochrane Database Syst Rev			2011		12	Cd003018	Excluded during title/abstract screening
Journal Article	I. Zobel; S. Kech; D. van Calker; P. Dykierek; M. Berger; R. Schneibel; E. Schramm	2011	Long-term effect of combined interpersonal psychotherapy and pharmacotherapy in a randomized trial of depressed patients		Acta Psychiatr Scand			123		4	276-82	Excluded during title/abstract screening
Journal Article	S. Zisook; I. M. Lesser; B. Lebowitz; A. J. Rush; G. Kallenberg; S. R. Wisniewski; A. A. Nierenberg; M. Fava; J. F. Luther; D. W. Morris; M. H. Trivedi	2011	Effect of antidepressant medication treatment on suicidal ideation and behavior in a randomized trial: an exploratory report from the Combining Medications to Enhance Depression Outcomes Study		J Clin Psychiatry			72		10	1322-32	Excluded during title/abstract screening
Journal Article	P. S. Yip; K. Hawton; K. Liu; K. S. Liu; P. W. Ng; P. M. Kam; Y. W. Law; T. W. Wong	2011	A study of deliberate self-harm and its repetition among patients presenting to an emergency department		Crisis			32		4	217-24	Excluded during title/abstract screening
Journal Article	L. E. Weeks; K. Leblanc	2011	An ecological synthesis of research on older women's experiences of intimate partner violence		J Women Aging			23		4	283-304	Excluded during title/abstract screening
Journal Article	C. A. Walsh; J. L. Olson; J. Ploeg; L. Lohfeld; H. L. MacMillan	2011	Elder abuse and oppression: voices of marginalized elders		J Elder Abuse Negl			23		1	17-42	Excluded during title/abstract screening
Journal Article	F. L. Vázquez; Á. Torres; P. Otero; O. Díaz	2011	Prevalence, comorbidity, and correlates of DSM-IV axis I mental disorders among female university students		J Nerv Ment Dis			199		6	379-83	Excluded during title/abstract screening
Journal Article	E. R. Unger; N. N. Fajman; E. M. Maloney; J. Onyekwuluje; D. C. Swan; L. Howard; C. M. Beck-Sague; M. K. Sawyer; R. G. Girardet; R. L. Sautter; M. R. Hammerschlag; C. M. Black	2011	Anogenital human papillomavirus in sexually abused and nonabused children: a multicenter study		Pediatrics			128		3	e658-65	Excluded during title/abstract screening
Journal Article	M. H. Toon; D. M. Maybauer; L. L. Arceneaux; J. F. Fraser; W. Meyer; A. Runge; M. O. Maybauer	2011	Children with burn injuries--assessment of trauma, neglect, violence and abuse		J Inj Violence Res			3		2	98-110	Excluded during title/abstract screening
Journal Article	N. L. Talbot; L. H. Chaudron; E. A. Ward; P. R. Duberstein; Y. Conwell; M. W. O'Hara; X. Tu; N. Lu; H. He; S. Stuart	2011	A randomized effectiveness trial of interpersonal psychotherapy for depressed women with sexual abuse histories		Psychiatr Serv			62		4	374-80	Excluded during title/abstract screening
Journal Article	T. M. Stoppa; L. Wray-Lake; A. K. Syvertsen; C. Flanagan	2011	Defining a moment in history: parent communication with adolescents about September 11, 2001		J Youth Adolesc			40		12	1691-704	Excluded during title/abstract screening
Journal Article	A. E. Smeekens; D. M. Broekhuijsen-van Henten; J. S. Sittig; I. M. Russel; O. T. ten Cate; N. M. Turner; E. M. van de Putte	2011	Successful e-learning programme on the detection of child abuse in emergency departments: a randomised controlled trial		Arch Dis Child			96		4	330-4	Excluded during title/abstract screening
Journal Article	J. S. Sittig; C. S. Uiterwaal; K. G. Moons; E. E. Nieuwenhuis; E. M. van de Putte	2011	Child abuse inventory at emergency rooms: CHAIN-ER rationale and design		BMC Pediatr			11			91	Excluded during title/abstract screening
Journal Article	P. Selic; K. Pesjak; J. Kersnik	2011	The prevalence of exposure to domestic violence and the factors associated with co-occurrence of psychological and physical violence exposure: a sample from primary care patients		BMC Public Health			11			621	Excluded during title/abstract screening
Journal Article	E. S. Puffer; A. Kochman; N. B. Hansen; K. J. Sikkema	2011	An evidence-based group coping intervention for women living with HIV and history of childhood sexual abuse		Int J Group Psychother			61		1	98-126	Excluded during title/abstract screening
Journal Article	K. Pillemer; R. Breckman; C. D. Sweeney; P. Brownell; T. Fulmer; J. Berman; E. Brown; E. Laureano; M. S. Lachs	2011	Practitioners' views on elder mistreatment research priorities: recommendations from a Research-to-Practice Consensus conference		J Elder Abuse Negl			23		2	115-26	Excluded during title/abstract screening
Journal Article	D. J. Pepler; J. German; W. Craig; S. Yamada	2011	Why Worry about Bullying?		Healthc Q			14 Spec No 2			72-9	Excluded during title/abstract screening
Journal Article	E. Oviedo-Joekes; K. Marchand; D. Guh; D. C. Marsh; S. Brissette; M. Krausz; A. Anis; M. T. Schechter	2011	History of reported sexual or physical abuse among long-term heroin users and their response to substitution treatment		Addict Behav			36		2025-02-01	55-60	Excluded during title/abstract screening
Journal Article	K. Mulpuri; B. L. Slobogean; S. J. Tredwell	2011	The epidemiology of nonaccidental trauma in children		Clin Orthop Relat Res			469		3	759-67	Excluded during title/abstract screening
Journal Article	E. Moss; K. Dubois-Comtois; C. Cyr; G. M. Tarabulsy; D. St-Laurent; A. Bernier	2011	Efficacy of a home-visiting intervention aimed at improving maternal sensitivity, child attachment, and behavioral outcomes for maltreated children: a randomized control trial		Dev Psychopathol			23		1	195-210	Excluded during title/abstract screening
Journal Article	M. Morlino; A. Calento; V. Schiavone; G. Santone; A. Picardi; G. de Girolamo	2011	Use of psychiatric inpatient services by heavy users: findings from a national survey in Italy		Eur Psychiatry			26		4	252-9	Excluded during title/abstract screening
Journal Article	P. T. McWhirter	2011	Differential therapeutic outcomes of community-based group interventions for women and children exposed to intimate partner violence		J Interpers Violence			26		12	2457-82	Excluded during title/abstract screening
Journal Article	J. McGarry; C. Simpson; K. Hinchliff-Smith	2011	The impact of domestic abuse for older women: a review of the literature		Health Soc Care Community			19		1	2014-03-01	Excluded during title/abstract screening
Journal Article	E. C. Louwers; I. J. Korfage; M. J. Affourtit; D. J. Scheewe; M. H. van de Merwe; F. A. Vooijs-Moulaert; C. M. Woltering; M. H. Jongejan; M. Ruige; H. A. Moll; H. J. De Koning	2011	Detection of child abuse in emergency departments: a multi-centre study		Arch Dis Child			96		5	422-5	Excluded during title/abstract screening
Journal Article	A. F. Lieberman; A. Chu; P. Van Horn; W. W. Harris	2011	Trauma in early childhood: empirical evidence and clinical implications		Dev Psychopathol			23		2	397-410	Excluded during title/abstract screening
Journal Article	K. A. Kalmakis	2011	Struggling to survive: the experiences of women sexually assaulted while intoxicated		J Forensic Nurs			7		2	60-7	Excluded during title/abstract screening
Journal Article	S. R. Jenkins; J. L. Mitchell; S. Baird; S. R. Whitfield; H. L. Meyer	2011	The counselor's trauma as counseling motivation: vulnerability or stress inoculation?		J Interpers Violence			26		12	2392-412	Excluded during title/abstract screening
Journal Article	L. Jannone	2011	Community services for victims of interpersonal violence		Nurs Clin North Am			46		4	471-6, vii	Excluded during title/abstract screening
Journal Article	K. M. Iverson; P. A. Resick; M. K. Suvak; S. Walling; C. T. Taft	2011	Intimate partner violence exposure predicts PTSD treatment engagement and outcome in cognitive processing therapy		Behav Ther			42		2	236-48	Excluded during title/abstract screening
Journal Article	S. R. Horsford; J. R. Parra-Cardona; L. Schiamberg; L. A. Post	2011	Elder abuse and neglect in African American families: informing practice based on ecological and cultural frameworks		J Elder Abuse Negl			23		1	75-88	Participants reports abusing older adults
Journal Article	L. Gottlieb; H. Waitzkin; J. Miranda	2011	Depressive symptoms and their social contexts: a qualitative systematic literature review of contextual interventions		Int J Soc Psychiatry			57		4	402-17	Excluded during title/abstract screening
Journal Article	R. Girardet; K. Bolton; S. Lahoti; H. Mowbray; A. Giardino; R. Isaac; W. Arnold; B. Mead; N. Paes	2011	Collection of forensic evidence from pediatric victims of sexual assault		Pediatrics			128		2	233-8	Excluded during title/abstract screening
Journal Article	C. Ghosh Ippen; W. W. Harris; P. Van Horn; A. F. Lieberman	2011	Traumatic and stressful events in early childhood: can treatment help those at highest risk?		Child Abuse Negl			35		7	504-13	The outcome and/or the exposure variables are not directly related to the topic variables under study
Journal Article	S. A. Gamble; P. N. Smith; E. L. Poleshuck; H. He; N. L. Talbot	2011	Domain-specific social functioning improvements during treatment of depressed women with histories of childhood sexual abuse		J Affect Disord			130		3	478-82	Excluded during title/abstract screening
Journal Article	M. J. Fitzpatrick; S. B. Hamill	2011	Elder abuse: factors related to perceptions of severity and likelihood of reporting		J Elder Abuse Negl			23		1	2016-01-01	Excluded during title/abstract screening
Journal Article	A. A. Ernst; S. J. Weiss; K. Hobley; I. Medoro; J. J. Baker; J. Kanter	2011	Brief intervention for perpetration of intimate partner violence (IPV): simulation versus instruction alone		South Med J			104		6	446-55	Excluded during title/abstract screening
Journal Article	H. Dubowitz; W. G. Lane; J. N. Semiatin; L. S. Magder; M. Venepally; M. Jans	2011	The safe environment for every kid model: impact on pediatric primary care professionals		Pediatrics			127		4	e962-70	Excluded during title/abstract screening
Journal Article	E. Deblinger; A. P. Mannarino; J. A. Cohen; M. K. Runyon; R. A. Steer	2011	Trauma-focused cognitive behavioral therapy for children: impact of the trauma narrative and treatment length		Depress Anxiety			28		1	67-75	Excluded during title/abstract screening
Journal Article	J. M. Daly; M. L. Merchant; G. J. Jogerst	2011	Elder abuse research: a systematic review		J Elder Abuse Negl			23		4	348-65	Excluded during title/abstract screening
Journal Article	L. Clark; C. Holcombe; J. Hill; M. R. Krespi-Boothby; J. Fisher; J. Seward; P. Salmon	2011	Sexual abuse in childhood and postoperative depression in women with breast cancer who opt for immediate reconstruction after mastectomy		Ann R Coll Surg Engl			93		2	106-10	Excluded during title/abstract screening
Journal Article	G. A. Callewaert	2011	Preventing and combating elder mistreatment in flanders (belgium): general overview		J Elder Abuse Negl			23		4	366-74	Excluded during title/abstract screening
Journal Article	J. A. Buck; K. London; D. B. Wright	2011	Expert testimony regarding child witnesses: does it sensitize jurors to forensic interview quality?		Law Hum Behav			35		2	152-64	Excluded during title/abstract screening
Journal Article	K. M. Babchishin; R. K. Hanson; C. A. Hermann	2011	The characteristics of online sex offenders: a meta-analysis		Sex Abuse			23		1	92-123	Excluded during title/abstract screening
Journal Article	K. Appel; C. Schwahn; J. Mahler; A. Schulz; C. Spitzer; K. Fenske; J. Stender; S. Barnow; U. John; A. Teumer; R. Biffar; M. Nauck; H. Völzke; H. J. Freyberger; H. J. Grabe	2011	Moderation of adult depression by a polymorphism in the FKBP5 gene and childhood physical abuse in the general population		Neuropsychopharmacology			36		10	1982-91	Excluded during title/abstract screening
Journal Article	J. Amendt; C. S. Richards; C. P. Campobasso; R. Zehner; M. J. Hall	2011	Forensic entomology: applications and limitations		Forensic Sci Med Pathol			7		4	379-92	Excluded during title/abstract screening
Journal Article	K. L. Alt; A. L. Nguyen; L. N. Meurer	2011	The Effectiveness of Educational Programs to Improve Recognition and Reporting of Elder Abuse and Neglect: A Systematic Review of the Literature		J Elder Abuse Negl			23		3	213-33	Excluded during title/abstract screening
Journal Article	I. D. Alexa; A. C. Ilie; B. Alexandroaie; G. Costin; P. Emmanouil-Stamos; I. Räihä	2011	Self-neglect in the case of the elderly. Where are we now?		Rev Med Chir Soc Med Nat Iasi			115		2	337-40	Excluded during title/abstract screening
Journal Article	N. Al Khushi; A. Côté	2011	Apparent life-threatening events: assessment, risks, reality		Paediatr Respir Rev			12		2	124-32	Excluded during title/abstract screening
Journal Article		2011	Bet 4: value of skeletal surveys in suspected physical abuse of children		Emerg Med J			28		11	994-6	Excluded during title/abstract screening
Journal Article	M. Woolderink; F. Smit; R. van der Zanden; J. Beecham; M. Knapp; A. Paulus; S. Evers	2010	Design of an internet-based health economic evaluation of a preventive group-intervention for children of parents with mental illness or substance use disorders		BMC Public Health			10			470	Excluded during title/abstract screening
Journal Article	K. Walsh; M. Rassafiani; B. Mathews; A. Farrell; D. Butler	2010	Teachers' attitudes toward reporting child sexual abuse: problems with existing research leading to new scale development		J Child Sex Abus			19		3	310-36	Excluded during title/abstract screening
Journal Article	A. L. van Harmelen; P. J. de Jong; K. A. Glashouwer; P. Spinhoven; B. W. Penninx; B. M. Elzinga	2010	Child abuse and negative explicit and automatic self-associations: the cognitive scars of emotional maltreatment		Behav Res Ther			48		6	486-94	Excluded during title/abstract screening
Journal Article	B. K. Unwin; M. Porvaznik; G. D. Spoelhof	2010	Nursing home care: part I. Principles and pitfalls of practice		Am Fam Physician			81		10	1219-27	Excluded during title/abstract screening
Journal Article	K. A. Tufts; P. T. Clements; J. Wessell	2010	When intimate partner violence against women and HIV collide: challenges for healthcare assessment and intervention		J Forensic Nurs			6		2	66-73	Excluded during title/abstract screening
Journal Article	W. A. Tol; I. H. Komproe; M. J. Jordans; A. L. Gross; D. Susanty; R. D. Macy; J. T. de Jong	2010	Mediators and moderators of a psychosocial intervention for children affected by political violence		J Consult Clin Psychol			78		6	818-28	Participants reports abusing older adults
Journal Article	A. Tiwari; D. Y. Fong; K. H. Yuen; H. Yuk; P. Pang; J. Humphreys; L. Bullock	2010	Effect of an advocacy intervention on mental health in Chinese women survivors of intimate partner violence: a randomized controlled trial		Jama			304		5	536-43	Excluded during title/abstract screening
Journal Article	P. B. Teaster; T. Wangmo; G. J. Anetzberger	2010	A glass half full: the dubious history of elder abuse policy		J Elder Abuse Negl			22		2025-02-01	2015-06-01	Excluded during title/abstract screening
Journal Article	H. N. Taussig; S. E. Culhane	2010	Impact of a mentoring and skills group program on mental health outcomes for maltreated children in foster care		Arch Pediatr Adolesc Med			164		8	739-46	Excluded during title/abstract screening
Journal Article	S. Sousa; T. Correia; E. Ramos; S. Fraga; H. Barros	2010	Violence in adolescents: social and behavioural factors		Gac Sanit			24		1	47-52	Excluded during title/abstract screening
Journal Article	K. Sidora-Arcoleo; E. Anson; M. Lorber; R. Cole; D. Olds; H. Kitzman	2010	Differential effects of a nurse home-visiting intervention on physically aggressive behavior in children		J Pediatr Nurs			25		1	35-45	Excluded during title/abstract screening
Journal Article	I. Schäfer; W. Langeland; J. Hissbach; C. Luedecke; M. D. Ohlmeier; C. Chodzinski; U. Kemper; P. Keiper; D. Wedekind; U. Havemann-Reinecke; S. Teunissen; S. Weirich; M. Driessen	2010	Childhood trauma and dissociation in patients with alcohol dependence, drug dependence, or both-A multi-center study		Drug Alcohol Depend			109		2025-03-01	84-9	Excluded during title/abstract screening
Journal Article	N. Samaras; T. Chevalley; D. Samaras; G. Gold	2010	Older patients in the emergency department: a review		Ann Emerg Med			56		3	261-9	Excluded during title/abstract screening
Journal Article	T. Raviv; H. N. Taussig; S. E. Culhane; E. F. Garrido	2010	Cumulative risk exposure and mental health symptoms among maltreated youth placed in out-of-home care		Child Abuse Negl			34		10	742-51	Excluded during title/abstract screening
Journal Article	P. V. Rabins; B. S. Black	2010	Ethical issues in geriatric psychiatry		Int Rev Psychiatry			22		3	267-73	Excluded during title/abstract screening
Journal Article	I. Pittet; A. Berchtold; C. Akré; P. A. Michaud; J. C. Surís	2010	Are adolescents with chronic conditions particularly at risk for bullying?		Arch Dis Child			95		9	711-6	Excluded during title/abstract screening
Journal Article	M. Pinquart; D. Teubert	2010	Effects of parenting education with expectant and new parents: a meta-analysis		J Fam Psychol			24		3	316-27	Excluded during title/abstract screening
Journal Article	S. C. Paivio; J. L. Jarry; H. Chagigiorgis; I. Hall; M. Ralston	2010	Efficacy of two versions of emotion-focused therapy for resolving child abuse trauma		Psychother Res			20		3	353-66	Excluded during title/abstract screening
Journal Article	S. Oveisi; H. E. Ardabili; M. R. Dadds; R. Majdzadeh; P. Mohammadkhani; J. A. Rad; Z. Shahrivar	2010	Primary prevention of parent-child conflict and abuse in Iranian mothers: a randomized-controlled trial		Child Abuse Negl			34		3	206-13	Excluded during title/abstract screening
Journal Article	C. J. Newman; C. Holenweg-Gross; C. Vuillerot; P. Y. Jeannet; E. Roulet-Perez	2010	Recent skin injuries in children with motor disabilities		Arch Dis Child			95		5	387-90	Excluded during title/abstract screening
Journal Article	M. B. Natan; A. Lowenstein; Z. Eisikovits	2010	Psycho-social factors affecting elders' maltreatment in long-term care facilities		Int Nurs Rev			57		1	113-20	Excluded during title/abstract screening
Journal Article	C. P. Mouton; R. J. Rodabough; S. L. Rovi; R. G. Brzyski; D. A. Katerndahl	2010	Psychosocial effects of physical and verbal abuse in postmenopausal women		Ann Fam Med			8		3	206-13	Excluded during title/abstract screening
Journal Article	P. M. Mixson	2010	Public policy, elder abuse, and Adult Protective Services: the struggle for coherence		J Elder Abuse Negl			22		2025-02-01	16-36	Excluded during title/abstract screening
Journal Article	L. McGrath; R. S. Jones; R. P. Hastings	2010	Outcomes of anti-bullying intervention for adults with intellectual disabilities		Res Dev Disabil			31		2	376-80	Excluded during title/abstract screening
Journal Article	K. Lester; P. A. Resick; Y. Young-Xu; C. Artz	2010	Impact of race on early treatment termination and outcomes in posttraumatic stress disorder treatment		J Consult Clin Psychol			78		4	480-9	Excluded during title/abstract screening
Journal Article	B. M. Lester; L. L. Lagasse; S. Shankaran; H. S. Bada; C. R. Bauer; R. Lin; A. Das; R. Higgins	2010	Prenatal cocaine exposure related to cortisol stress reactivity in 11-year-old children		J Pediatr			157		2	288-295.e1	Excluded during title/abstract screening
Journal Article	S. Lee; A. Tsang; R. C. Kessler; R. Jin; N. Sampson; L. Andrade; E. G. Karam; M. E. Mora; K. Merikangas; Y. Nakane; D. G. Popovici; J. Posada-Villa; R. Sagar; J. E. Wells; Z. Zarkov; M. Petukhova	2010	Rapid-cycling bipolar disorder: cross-national community study		Br J Psychiatry			196		3	217-25	Excluded during title/abstract screening
Journal Article	J. Koziol-McLain; N. Garrett; J. Fanslow; I. Hassall; T. Dobbs; T. A. Henare-Toka; V. Lovell	2010	A randomized controlled trial of a brief emergency department intimate partner violence screening intervention		Ann Emerg Med			56		4	413-423.e1	Excluded during title/abstract screening
Journal Article	C. Katz; I. Hershkowitz	2010	The effects of drawing on children's accounts of sexual abuse		Child Maltreat			15		2	171-9	Excluded during title/abstract screening
Journal Article	N. J. Kaslow; A. S. Leiner; S. Reviere; E. Jackson; K. Bethea; J. Bhaju; M. Rhodes; M. J. Gantt; H. Senter; M. P. Thompson	2010	Suicidal, abused African American women's response to a culturally informed intervention		J Consult Clin Psychol			78		4	449-458	Excluded during title/abstract screening
Journal Article	K. M. Heide; A. Frei	2010	Matricide: a critique of the literature		Trauma Violence Abuse			11		1	2017-03-01	Excluded during title/abstract screening
Journal Article	K. L. Hegarty; J. M. Gunn; L. J. O'Doherty; A. Taft; P. Chondros; G. Feder; J. Astbury; S. Brown	2010	Women's evaluation of abuse and violence care in general practice: a cluster randomised controlled trial (weave)		BMC Public Health			10			2	Excluded during title/abstract screening
Journal Article	A. González-Izquierdo; J. Woodman; L. Copley; J. van der Meulen; M. Brandon; D. Hodes; F. Lecky; R. Gilbert	2010	Variation in recording of child maltreatment in administrative records of hospital admissions for injury in England, 1997-2009		Arch Dis Child			95		11	918-25	Excluded during title/abstract screening
Journal Article	K. Galta; S. L. Olsen; G. Wik	2010	Murder followed by suicide: Norwegian data and international literature		Nord J Psychiatry			64		6	397-401	Excluded during title/abstract screening
Journal Article	K. C. Faller; D. Nelson-Gardell	2010	Extended evaluations in cases of child sexual abuse: how many sessions are sufficient?		J Child Sex Abus			19		6	648-68	Excluded during title/abstract screening
Journal Article	A. Edlin; B. Williams; A. Williams	2010	Pre-hospital provider recognition of intimate partner violence		J Forensic Leg Med			17		7	359-62	Excluded during title/abstract screening
Journal Article	T. Edirne; M. Can; A. Kolusari; R. Yildizhan; E. Adali; B. Akdag	2010	Trends, characteristics, and outcomes of adolescent pregnancy in eastern Turkey		Int J Gynaecol Obstet			110		2	105-8	Excluded during title/abstract screening
Journal Article	G. A. Dakof; J. B. Cohen; C. E. Henderson; E. Duarte; M. Boustani; A. Blackburn; E. Venzer; S. Hawes	2010	A randomized pilot study of the Engaging Moms Program for family drug court		J Subst Abuse Treat			38		3	263-74	Excluded during title/abstract screening
Journal Article	J. A. Dake; J. H. Price; N. Kolm-Valdivia; M. Wielinski	2010	Association of adolescent choking game activity with selected risk behaviors		Acad Pediatr			10		6	410-6	Excluded during title/abstract screening
Journal Article	M. Crespo; M. Arinero	2010	Assessment of the efficacy of a psychological treatment for women victims of violence by their intimate male partner		Span J Psychol			13		2	849-63	Excluded during title/abstract screening
Journal Article	P. Coulthard; S. L. Yong; L. Adamson; A. Warburton; H. V. Worthington; M. Esposito; M. O. Sharif	2010	Domestic violence screening and intervention programmes for adults with dental or facial injury		Cochrane Database Syst Rev					12	Cd004486	Excluded during title/abstract screening
Journal Article	A. T. Chu; A. F. Lieberman	2010	Clinical implications of traumatic stress from birth to age five		Annu Rev Clin Psychol			6			469-94	Excluded during title/abstract screening
Journal Article	S. T. Chermack; A. Grogan-Kaylor; B. E. Perron; R. L. Murray; P. De Chavez; M. A. Walton	2010	Violence among men and women in substance use disorder treatment: a multi-level event-based analysis		Drug Alcohol Depend			112		3	194-200	Excluded during title/abstract screening
Journal Article	I. Caciula; G. Livingston; R. Caciula; C. Cooper	2010	Recognition of elder abuse by home care workers and older people in Romania		Int Psychogeriatr			22		3	403-8	Excluded during title/abstract screening
Journal Article	K. Brozowski; D. R. Hall	2010	Aging and risk: physical and sexual abuse of elders in Canada		J Interpers Violence			25		7	1183-99	Excluded during title/abstract screening
Journal Article	A. Bouris; V. Guilamo-Ramos; A. Pickard; C. Shiu; P. S. Loosier; P. Dittus; K. Gloppen; J. Michael Waldmiller	2010	A systematic review of parental influences on the health and well-being of lesbian, gay, and bisexual youth: time for a new public health research and practice agenda		J Prim Prev			31		2025-06-05	273-309	Excluded during title/abstract screening
Journal Article	M. H. Bair-Merritt; J. M. Jennings; R. Chen; L. Burrell; E. McFarlane; L. Fuddy; A. K. Duggan	2010	Reducing maternal intimate partner violence after the birth of a child: a randomized controlled trial of the Hawaii Healthy Start Home Visitation Program		Arch Pediatr Adolesc Med			164		1	16-23	Excluded during title/abstract screening
Journal Article	E. F. Ansello; P. O'Neill	2010	Abuse, neglect, and exploitation: considerations in aging with lifelong disabilities		J Elder Abuse Negl			22		2025-02-01	105-30	Excluded during title/abstract screening
Journal Article	P. C. Alexander; E. Morris; A. Tracy; A. Frye	2010	Stages of change and the group treatment of batterers: a randomized clinical trial		Violence Vict			25		5	571-87	Excluded during title/abstract screening
Journal Article	S. Yen; M. T. Shea; C. A. Sanislow; A. E. Skodol; C. M. Grilo; M. O. Edelen; R. L. Stout; L. C. Morey; M. C. Zanarini; J. C. Markowitz; T. H. McGlashan; M. T. Daversa; J. G. Gunderson	2009	Personality traits as prospective predictors of suicide attempts		Acta Psychiatr Scand			120		3	222-9	Excluded during title/abstract screening
Journal Article	D. A. Wolfe; C. Crooks; P. Jaffe; D. Chiodo; R. Hughes; W. Ellis; L. Stitt; A. Donner	2009	A school-based program to prevent adolescent dating violence: a cluster randomized trial		Arch Pediatr Adolesc Med			163		8	692-9	Excluded during title/abstract screening
Journal Article	V. G. Vitriol; S. T. Ballesteros; R. U. Florenzano; K. P. Weil; D. F. Benadof	2009	Evaluation of an outpatient intervention for women with severe depression and a history of childhood trauma		Psychiatr Serv			60		7	936-42	Excluded during title/abstract screening
Journal Article	N. L. Talbot; B. Chapman; Y. Conwell; K. McCollumn; N. Franus; S. Cotescu; P. R. Duberstein	2009	Childhood sexual abuse is associated with physical illness burden and functioning in psychiatric patients 50 years of age and older		Psychosom Med			71		4	417-22	Excluded during title/abstract screening
Journal Article	A. J. Taft; R. Small; K. L. Hegarty; J. Lumley; L. F. Watson; L. Gold	2009	MOSAIC (MOthers' Advocates In the Community): protocol and sample description of a cluster randomised trial of mentor mother support to reduce intimate partner violence among pregnant or recent mothers		BMC Public Health			9			159	Excluded during title/abstract screening
Journal Article	E. K. Svavarsdottir; B. Orlygsdottir	2009	Identifying abuse among women: use of clinical guidelines by nurses and midwives		J Adv Nurs			65		4	779-88	Excluded during title/abstract screening
Journal Article	C. Stanger; A. J. Budney; J. L. Kamon; J. Thostensen	2009	A randomized trial of contingency management for adolescent marijuana abuse and dependence		Drug Alcohol Depend			105		3	240-7	Excluded during title/abstract screening
Journal Article	W. Squier; J. Mack	2009	The neuropathology of infant subdural haemorrhage		Forensic Sci Int			187		2025-03-01	2013-06-01	Excluded during title/abstract screening
Journal Article	J. A. Schumm; T. J. O'Farrell; C. M. Murphy; W. Fals-Stewart	2009	Partner violence before and after couples-based alcoholism treatment for female alcoholic patients		J Consult Clin Psychol			77		6	1136-46	Excluded during title/abstract screening
Journal Article	C. H. Schenck; S. A. Lee; M. A. Bornemann; M. W. Mahowald	2009	Potentially lethal behaviors associated with rapid eye movement sleep behavior disorder: review of the literature and forensic implications		J Forensic Sci			54		6	1475-84	Excluded during title/abstract screening
Journal Article	J. Ploeg; J. Fear; B. Hutchison; H. MacMillan; G. Bolan	2009	A systematic review of interventions for elder abuse		J Elder Abuse Negl			21		3	187-210	Excluded during title/abstract screening
Journal Article	W. R. Pigeon; P. E. May; M. L. Perlis; E. A. Ward; N. Lu; N. L. Talbot	2009	The effect of interpersonal psychotherapy for depression on insomnia symptoms in a cohort of women with sexual abuse histories		J Trauma Stress			22		6	634-8	Excluded during title/abstract screening
Journal Article	A. Petitclerc; R. E. Tremblay	2009	Childhood disruptive behaviour disorders: review of their origin, development, and prevention		Can J Psychiatry			54		4	222-31	Excluded during title/abstract screening
Journal Article	C. Peisah; S. Finkel; K. Shulman; P. Melding; J. Luxenberg; J. Heinik; R. Jacoby; B. Reisberg; G. Stoppe; A. Barker; H. Firmino; H. Bennett	2009	The wills of older people: risk factors for undue influence		Int Psychogeriatr			21		1	2015-07-01	Excluded during title/abstract screening
Journal Article	C. Page; T. Conner; A. Prokhorov; Y. Fang; L. Post	2009	The effect of care setting on elder abuse: results from a Michigan survey		J Elder Abuse Negl			21		3	239-52	Excluded during title/abstract screening
Journal Article	C. U. Pae; P. S. Masand; D. M. Marks; S. Krulewicz; C. Han; K. Peindl; P. Mannelli; A. A. Patkar	2009	History of early abuse as a predictor of treatment response in patients with fibromyalgia: a post-hoc analysis of a 12-week, randomized, double-blind, placebo-controlled trial of paroxetine controlled release		World J Biol Psychiatry			10		4 Pt 2	435-41	Participants reports abusing older adults
Journal Article	A. D. Ong; C. S. Bergeman; S. M. Boker	2009	Resilience comes of age: defining features in later adulthood		J Pers			77		6	1777-804	Excluded during title/abstract screening
Journal Article	R. C. O'Connor; S. Rasmussen; K. Hawton	2009	Predicting deliberate self-harm in adolescents: a six month prospective study		Suicide Life Threat Behav			39		4	364-75	Excluded during title/abstract screening
Journal Article	N. R. Nugent; B. E. Saunders; L. M. Williams; R. Hanson; D. W. Smith; M. M. Fitzgerald	2009	Posttraumatic stress symptom trajectories in children living in families reported for family violence		J Trauma Stress			22		5	460-6	Excluded during title/abstract screening
Journal Article	J. McGarry; C. Simpson	2009	Raising awareness of elder abuse in the community practice setting		Br J Community Nurs			14		7	305-8	Excluded during title/abstract screening
Journal Article	M. Matos; J. J. Bauermeister; G. Bernal	2009	Parent-child interaction therapy for Puerto Rican preschool children with ADHD and behavior problems: a pilot efficacy study		Fam Process			48		2	232-52	Excluded during title/abstract screening
Journal Article	S. Maguire; N. Pickerd; D. Farewell; M. Mann; V. Tempest; A. M. Kemp	2009	Which clinical features distinguish inflicted from non-inflicted brain injury? A systematic review		Arch Dis Child			94		11	860-7	Excluded during title/abstract screening
Journal Article	H. L. MacMillan; C. N. Wathen; E. Jamieson; M. H. Boyle; H. S. Shannon; M. Ford-Gilboe; A. Worster; B. Lent; J. H. Coben; J. C. Campbell; L. A. McNutt	2009	Screening for intimate partner violence in health care settings: a randomized trial		Jama			302		5	493-501	Excluded during title/abstract screening
Journal Article	J. Macfie; S. A. Swan	2009	Representations of the caregiver-child relationship and of the self, and emotion regulation in the narratives of young children whose mothers have borderline personality disorder		Dev Psychopathol			21		3	993-1011	Excluded during title/abstract screening
Journal Article	W. G. Lane; H. Dubowitz	2009	Primary care pediatricians' experience, comfort and competence in the evaluation and management of child maltreatment: do we need child abuse experts?		Child Abuse Negl			33		2	76-83	Excluded during title/abstract screening
Journal Article	H. A. La Bash; D. S. Vogt; L. A. King; D. W. King	2009	Deployment stressors of the Iraq War: insights from the mainstream media		J Interpers Violence			24		2	231-58	Excluded during title/abstract screening
Journal Article	C. Killick; B. J. Taylor	2009	Professional decision making on elder abuse: systematic narrative review		J Elder Abuse Negl			21		3	211-38	Excluded during title/abstract screening
Journal Article	J. W. Jones; L. B. McCullough	2009	Where to declare poor nursing home care		J Vasc Surg			50		4	934-5	Excluded during title/abstract screening
Journal Article	R. J. Jagers; A. A. Morgan-Lopez; B. R. Flay	2009	The impact of age and type of intervention on youth violent behaviors		J Prim Prev			30		6	642-58	Excluded during title/abstract screening
Journal Article	M. A. Ilgen; S. T. Chermack; R. Murray; M. A. Walton; K. L. Barry; M. Wojnar; F. C. Blow	2009	The association between partner and non-partner aggression and suicidal ideation in patients seeking substance use disorder treatment		Addict Behav			34		2	180-6	Excluded during title/abstract screening
Journal Article	C. J. Hopwood; S. A. Burt; J. C. Markowitz; S. Yen; M. T. Shea; C. A. Sanislow; C. M. Grilo; E. B. Ansell; T. H. McGlashan; J. G. Gunderson; M. C. Zanarini; A. E. Skodol; L. C. Morey	2009	The construct validity of rule-breaking and aggression in an adult clinical sample		J Psychiatr Res			43		8	803-8	Excluded during title/abstract screening
Journal Article	P. A. Holkup; T. K. Rodehorst; S. L. Wilhelm; S. W. Kuntz; C. Weinert; M. B. Stepans; E. M. Salois; J. L. Hand Bull; W. G. Hill	2009	Negotiating three worlds: academia, nursing science, and tribal communities		J Transcult Nurs			20		2	164-75	Excluded during title/abstract screening
Journal Article	C. Han; P. S. Masand; S. Krulewicz; K. Peindl; P. Mannelli; I. M. Varia; C. U. Pae; A. A. Patkar	2009	Childhood abuse and treatment response in patients with irritable bowel syndrome: a post-hoc analysis of a 12-week, randomized, double-blind, placebo-controlled trial of paroxetine controlled release		J Clin Pharm Ther			34		1	79-88	Excluded during title/abstract screening
Journal Article	B. I. Goldstein; W. Shamseddeen; A. Spirito; G. Emslie; G. Clarke; K. D. Wagner; J. R. Asarnow; B. Vitiello; N. Ryan; B. Birmaher; T. Mayes; M. Onorato; J. Zelazny; D. A. Brent	2009	Substance use and the treatment of resistant depression in adolescents		J Am Acad Child Adolesc Psychiatry			48		12	1182-92	Excluded during title/abstract screening
Journal Article	R. G. Girardet; S. Lahoti; L. A. Howard; N. N. Fajman; M. K. Sawyer; E. M. Driebe; F. Lee; R. L. Sautter; E. Greenwald; C. M. Beck-Sagué; M. R. Hammerschlag; C. M. Black	2009	Epidemiology of sexually transmitted infections in suspected child victims of sexual assault		Pediatrics			124		1	79-86	Excluded during title/abstract screening
Journal Article	T. L. Gillum; C. J. Sun; A. B. Woods	2009	Can a health clinic-based intervention increase safety in abused women? Results from a pilot study		J Womens Health (Larchmt)			18		8	1259-64	Excluded during title/abstract screening
Journal Article	A. C. Ghee; L. C. Bolling; C. S. Johnson	2009	The efficacy of a condensed Seeking Safety intervention for women in residential chemical dependence treatment at 30 days posttreatment		J Child Sex Abus			18		5	475-88	Excluded during title/abstract screening
Journal Article	H. Fisher; C. Morgan; P. Dazzan; T. K. Craig; K. Morgan; G. Hutchinson; P. B. Jones; G. A. Doody; C. Pariante; P. McGuffin; R. M. Murray; J. Leff; P. Fearon	2009	Gender differences in the association between childhood abuse and psychosis		Br J Psychiatry			194		4	319-25	Excluded during title/abstract screening
Journal Article	D. Emusu; N. Ivankova; P. Jolly; R. Kirby; H. Foushee; F. Wabwire-Mangen; D. Katongole; J. Ehiri	2009	Experience of sexual violence among women in HIV discordant unions after voluntary HIV counselling and testing: a qualitative critical incident study in Uganda		AIDS Care			21		11	1363-70	Excluded during title/abstract screening
Journal Article	S. Eliason	2009	Murder-suicide: a review of the recent literature		J Am Acad Psychiatry Law			37		3	371-6	Excluded during title/abstract screening
Journal Article	S. L. Desmarais	2009	Examining report content and social categorization to understand consistency effects on credibility		Law Hum Behav			33		6	470-80	Excluded during title/abstract screening
Journal Article	M. R. Decker; G. R. Seage, 3rd; D. Hemenway; A. Raj; N. Saggurti; D. Balaiah; J. G. Silverman	2009	Intimate partner violence functions as both a risk marker and risk factor for women's HIV infection: findings from Indian husband-wife dyads		J Acquir Immune Defic Syndr			51		5	593-600	Excluded during title/abstract screening
Journal Article	I. V. Daignault; M. Hébert	2009	Profiles of school adaptation: social, behavioral and academic functioning in sexually abused girls		Child Abuse Negl			33		2	102-15	Excluded during title/abstract screening
Journal Article	C. Cooper; A. Selwood; G. Livingston	2009	Knowledge, detection, and reporting of abuse by health and social care professionals: a systematic review		Am J Geriatr Psychiatry			17		10	826-38	Excluded during title/abstract screening
Journal Article	C. Cooper; A. Selwood; M. Blanchard; Z. Walker; R. Blizard; G. Livingston	2009	Abuse of people with dementia by family carers: representative cross sectional survey		Bmj			338			b155	Excluded during title/abstract screening
Journal Article	J. Christie; G. R. Smith; G. M. Williamson; C. E. Lance; T. E. Shovali; L. C. Silva	2009	Quality of informal care is multidimensional		Rehabil Psychol			54		2	173-81	Excluded during title/abstract screening
Journal Article	S. M. Chae; C. Y. Covington	2009	Biobehavioral outcomes in adolescents and young adults prenatally exposed to cocaine: evidence from animal models		Biol Res Nurs			10		4	318-30	Excluded during title/abstract screening
Journal Article	L. R. Berger; L. J. Wallace; N. M. Bill	2009	Injuries and injury prevention among indigenous children and young people		Pediatr Clin North Am			56		6	1519-37	Excluded during title/abstract screening
Journal Article	M. L. Beeble; D. Bybee; C. M. Sullivan; A. E. Adams	2009	Main, mediating, and moderating effects of social support on the well-being of survivors of intimate partner violence across 2 years		J Consult Clin Psychol			77		4	718-29	Excluded during title/abstract screening
Journal Article	A. Amirjamshidi; A. R. Ghasvini; M. Alimohammadi; K. Abbassioun	2009	Attempting homicide by inserting sewing needle into the brain Report of 6 cases and review of literature		Surg Neurol			72		6	635-41; discussion 641	Excluded during title/abstract screening
Journal Article	F. Ahmad; S. Hogg-Johnson; D. E. Stewart; H. A. Skinner; R. H. Glazier; W. Levinson	2009	Computer-assisted screening for intimate partner violence and control: a randomized trial		Ann Intern Med			151		2	93-102	Excluded during title/abstract screening
Journal Article	L. Abbey	2009	Elder abuse and neglect: when home is not safe		Clin Geriatr Med			25		1	47-60, vi	Excluded during title/abstract screening
Journal Article	H. M. Zinzow; A. L. Grubaugh; B. C. Frueh; K. M. Magruder	2008	Sexual assault, mental health, and service use among male and female veterans seen in Veterans Affairs primary care clinics: a multi-site study		Psychiatry Res			159		2025-02-01	226-36	Excluded during title/abstract screening
Journal Article	M. J. Yaffe; C. Wolfson; M. Lithwick; D. Weiss	2008	Development and validation of a tool to improve physician identification of elder abuse: the Elder Abuse Suspicion Index (EASI)		J Elder Abuse Negl			20		3	276-300	Excluded during title/abstract screening
Journal Article	J. Woodman; M. Pitt; R. Wentz; B. Taylor; D. Hodes; R. E. Gilbert	2008	Performance of screening tests for child physical abuse in accident and emergency departments		Health Technol Assess			12		33	iii, xi-xiii 1-95	Excluded during title/abstract screening
Journal Article	L. E. Simpson; D. C. Atkins; K. S. Gattis; A. Christensen	2008	Low-level relationship aggression and couple therapy outcomes		J Fam Psychol			22		1	102-11	Excluded during title/abstract screening
Journal Article	K. J. Sikkema; P. A. Wilson; N. B. Hansen; A. Kochman; S. Neufeld; M. S. Ghebremichael; T. Kershaw	2008	Effects of a coping intervention on transmission risk behavior among people living with HIV/AIDS and a history of childhood sexual abuse		J Acquir Immune Defic Syndr			47		4	506-13	Excluded during title/abstract screening
Journal Article	E. F. Rothman; D. M. Cheng; A. Pedley; J. H. Samet; T. Palfai; J. M. Liebschutz; R. Saitz	2008	Interpersonal violence exposure and alcohol treatment utilization among medical inpatients with alcohol dependence		J Subst Abuse Treat			34		4	464-70	Excluded during title/abstract screening
Journal Article	B. O. Rothbaum; J. R. Davidson; D. J. Stein; R. Pedersen; J. Musgnung; X. W. Tian; S. Ahmed; D. S. Baldwin	2008	A pooled analysis of gender and trauma-type effects on responsiveness to treatment of PTSD with venlafaxine extended release or placebo		J Clin Psychiatry			69		10	1529-39	Excluded during title/abstract screening
Journal Article	P. A. Resick; T. E. Galovski; M. O. Uhlmansiek; C. D. Scher; G. A. Clum; Y. Young-Xu	2008	A randomized clinical trial to dismantle components of cognitive processing therapy for posttraumatic stress disorder in female victims of interpersonal violence		J Consult Clin Psychol			76		2	243-258	Excluded during title/abstract screening
Journal Article	A. Pillai; V. Patel; P. Cardozo; R. Goodman; H. A. Weiss; G. Andrew	2008	Non-traditional lifestyles and prevalence of mental disorders in adolescents in Goa, India		Br J Psychiatry			192		1	45-51	Excluded during title/abstract screening
Journal Article	L. R. Phillips	2008	Abuse of aging caregivers: test of a nursing intervention		ANS Adv Nurs Sci			31		2	164-81	Excluded during title/abstract screening
Journal Article	G. Paveza; C. Vandeweerd; E. Laumann	2008	Elder self-neglect: a discussion of a social typology		J Am Geriatr Soc			56 Suppl 2			S271-5	Excluded during title/abstract screening
Journal Article	Z. Obermeyer; C. J. Murray; E. Gakidou	2008	Fifty years of violent war deaths from Vietnam to Bosnia: analysis of data from the world health survey programme		Bmj			336		7659	1482-6	Excluded during title/abstract screening
Journal Article	T. R. Nichols; M. Mahadeo; K. Bryant; G. J. Botvin	2008	Examining anger as a predictor of drug use among multiethnic middle school students		J Sch Health			78		9	480-6	Excluded during title/abstract screening
Journal Article	A. Nessa; S. A. Latif; N. I. Siddiqui; M. A. Hussain; M. A. Hossain	2008	Drug abuse and addiction		Mymensingh Med J			17		2	227-35	Excluded during title/abstract screening
Journal Article	A. D. Naik; C. R. Teal; V. N. Pavlik; C. B. Dyer; L. B. McCullough	2008	Conceptual challenges and practical approaches to screening capacity for self-care and protection in vulnerable older adults		J Am Geriatr Soc			56 Suppl 2		0 2	S266-70	Excluded during title/abstract screening
Journal Article	R. L. Murray; S. T. Chermack; M. A. Walton; J. Winters; B. M. Booth; F. C. Blow	2008	Psychological aggression, physical aggression, and injury in nonpartner relationships among men and women in treatment for substance-use disorders		J Stud Alcohol Drugs			69		6	896-905	Excluded during title/abstract screening
Journal Article	L. Mosqueda; B. Brandl; J. Otto; L. Stiegel; R. Thomas; C. Heisler	2008	Consortium for research in elder self-neglect of Texas research: advancing the field for practitioners		J Am Geriatr Soc			56 Suppl 2		Suppl 2	S276-80	Excluded during title/abstract screening
Journal Article	T. M. Moore; G. L. Stuart; J. C. Meehan; D. L. Rhatigan; J. C. Hellmuth; S. M. Keen	2008	Drug abuse and aggression between intimate partners: a meta-analytic review		Clin Psychol Rev			28		2	247-74	Excluded during title/abstract screening
Journal Article	M. H. Miner; B. Center	2008	Improving the measurement of criminal sexual behavior: the application of randomized responding technique		Sex Abuse			20		1	88-101	Excluded during title/abstract screening
Journal Article	M. L. Maas; J. P. Specht; K. C. Buckwalter; J. Gittler; K. Bechen	2008	Nursing home staffing and training recommendations for promoting older adults' quality of care and life: Part 1. Deficits in the quality of care due to understaffing and undertraining		Res Gerontol Nurs			1		2	123-33	Excluded during title/abstract screening
Journal Article	N. R. Leonard; M. V. Gwadz; C. M. Cleland; P. C. Vekaria; B. Ferns	2008	Maternal substance use and HIV status: adolescent risk and resilience		J Adolesc			31		3	389-405	Excluded during title/abstract screening
Journal Article	B. R. Kistenmacher; R. L. Weiss	2008	Motivational interviewing as a mechanism for change in men who batter: a randomized controlled trial		Violence Vict			23		5	558-70	Excluded during title/abstract screening
Journal Article	P. A. Kelly; C. B. Dyer; V. Pavlik; R. Doody; G. Jogerst	2008	Exploring self-neglect in older adults: preliminary findings of the self-neglect severity scale and next steps		J Am Geriatr Soc			56 Suppl 2		Suppl 2	S253-60	Excluded during title/abstract screening
Journal Article	J. W. Kaminski; L. A. Valle; J. H. Filene; C. L. Boyle	2008	A meta-analytic review of components associated with parent training program effectiveness		J Abnorm Child Psychol			36		4	567-89	Excluded during title/abstract screening
Journal Article	H. B. Johnston; R. T. Naved	2008	Spousal violence in Bangladesh: a call for a public-health response		J Health Popul Nutr			26		3	366-77	Excluded during title/abstract screening
Journal Article	D. M. Johnson; C. Zlotnick; S. Perez	2008	The relative contribution of abuse severity and PTSD severity on the psychiatric and social morbidity of battered women in shelters		Behav Ther			39		3	232-41	Excluded during title/abstract screening
Journal Article	R. Hughes	2008	Chemical restraint in nursing older people		Nurs Older People			20		3	33-8; quiz 39	Excluded during title/abstract screening
Journal Article	J. N. Gribble; R. I. Lundgren; C. Velasquez; E. E. Anastasi	2008	Being strategic about contraceptive introduction: the experience of the Standard Days Method		Contraception			77		3	147-54	Excluded during title/abstract screening
Journal Article	E. W. Gondolf	2008	Program completion in specialized batterer counseling for African-American men		J Interpers Violence			23		1	94-116	Excluded during title/abstract screening
Journal Article	B. I. Goldstein; M. A. Strober; B. Birmaher; D. A. Axelson; C. Esposito-Smythers; T. R. Goldstein; H. Leonard; J. Hunt; M. K. Gill; S. Iyengar; C. Grimm; M. Yang; N. D. Ryan; M. B. Keller	2008	Substance use disorders among adolescents with bipolar spectrum disorders		Bipolar Disord			10		4	469-78	Excluded during title/abstract screening
Journal Article	A. Gershon; K. Minor; C. Hayward	2008	Gender, victimization, and psychiatric outcomes		Psychol Med			38		10	1377-91	Excluded during title/abstract screening
Journal Article	T. Fulmer	2008	Barriers to neglect and self-neglect research		J Am Geriatr Soc			56 Suppl 2			S241-3	Excluded during title/abstract screening
Journal Article	N. M. Fredland; J. C. Campbell; H. Han	2008	Effect of violence exposure on health outcomes among young urban adolescents		Nurs Res			57		3	157-65	Excluded during title/abstract screening
Journal Article	S. H. Franzblau; S. Echevarria; M. Smith; T. E. Van Cantfort	2008	A preliminary investigation of the effects of giving testimony and learning yogic breathing techniques on battered women's feelings of depression		J Interpers Violence			23		12	1800-8	Excluded during title/abstract screening
Journal Article	E. G. Flaherty; R. D. Sege; J. Griffith; L. L. Price; R. Wasserman; E. Slora; N. Dhepyasuwan; D. Harris; D. Norton; M. L. Angelilli; D. Abney; H. J. Binns	2008	From suspicion of physical child abuse to reporting: primary care clinician decision-making		Pediatrics			122		3	611-9	Excluded during title/abstract screening
Journal Article	E. Emmanuel; D. K. Creedy; W. St John; J. Gamble; C. Brown	2008	Maternal role development following childbirth among Australian women		J Adv Nurs			64		1	18-26	Excluded during title/abstract screening
Journal Article	M. Ellsberg; H. A. Jansen; L. Heise; C. H. Watts; C. Garcia-Moreno	2008	Intimate partner violence and women's physical and mental health in the WHO multi-country study on women's health and domestic violence: an observational study		Lancet			371		9619	1165-72	Excluded during title/abstract screening
Journal Article	M. Eberhard-Gran; K. Slinning; A. Eskild	2008	Fear during labor: the impact of sexual abuse in adult life		J Psychosom Obstet Gynaecol			29		4	258-61	Excluded during title/abstract screening
Journal Article	C. B. Dyer; L. Franzini; M. Watson; L. Sanchez; L. Prati; S. Mitchell; R. Wallace; S. Pickens	2008	Future research: a prospective longitudinal study of elder self-neglect		J Am Geriatr Soc			56 Suppl 2			S261-5	Excluded during title/abstract screening
Journal Article	B. Draper; J. J. Pfaff; J. Pirkis; J. Snowdon; N. T. Lautenschlager; I. Wilson; O. P. Almeida	2008	Long-term effects of childhood abuse on the quality of life and health of older people: results from the Depression and Early Prevention of Suicide in General Practice Project		J Am Geriatr Soc			56		2	262-71	Excluded during title/abstract screening
Journal Article	W. A. Donohue; J. L. Dibble; L. B. Schiamberg	2008	A social capital approach to the prevention of elder mistreatment		J Elder Abuse Negl			20		1	2023-01-01	Excluded during title/abstract screening
Journal Article	K. Cox	2008	The application of crime science to the prevention of elder abuse		Br J Nurs			17		13	850-4	Excluded during title/abstract screening
Journal Article	C. Cooper; A. Selwood; G. Livingston	2008	The prevalence of elder abuse and neglect: a systematic review		Age Ageing			37		2	151-60	Excluded during title/abstract screening
Journal Article	M. T. Connolly	2008	Elder self-neglect and the justice system: an essay from an interdisciplinary perspective		J Am Geriatr Soc			56 Suppl 2			S244-52	Excluded during title/abstract screening
Journal Article	J. S. Comer; J. M. Furr; R. S. Beidas; C. L. Weiner; P. C. Kendall	2008	Children and terrorism-related news: training parents in Coping and Media Literacy		J Consult Clin Psychol			76		4	568-78	Excluded during title/abstract screening
Journal Article	M. Cohen	2008	Research assessment of elder neglect and its risk factors in a hospital setting		Intern Med J			38		9	704-7	Excluded during title/abstract screening
Journal Article	R. Cieslak; C. C. Benight; V. Caden Lehman	2008	Coping self-efficacy mediates the effects of negative cognitions on posttraumatic distress		Behav Res Ther			46		7	788-98	Excluded during title/abstract screening
Journal Article	S. T. Chermack; R. L. Murray; M. A. Walton; B. A. Booth; J. Wryobeck; F. C. Blow	2008	Partner aggression among men and women in substance use disorder treatment: correlates of psychological and physical aggression and injury		Drug Alcohol Depend			98		2025-02-01	35-44	Excluded during title/abstract screening
Journal Article	T. L. Cheng; J. L. Wright; D. Markakis; N. Copeland-Linder; E. Menvielle	2008	Randomized trial of a case management program for assault-injured youth: impact on service utilization and risk for reinjury		Pediatr Emerg Care			24		3	130-6	Excluded during title/abstract screening
Journal Article	J. C. Campbell; M. L. Baty; R. M. Ghandour; J. K. Stockman; L. Francisco; J. Wagman	2008	The intersection of intimate partner violence against women and HIV/AIDS: a review		Int J Inj Contr Saf Promot			15		4	221-31	Excluded during title/abstract screening
Journal Article	S. H. Calderón; P. Gilbert; R. Jackson; M. A. Kohn; B. Gerbert	2008	Cueing prenatal providers effects on discussions of intimate partner violence		Am J Prev Med			34		2	134-7	Excluded during title/abstract screening
Journal Article	S. A. Branstetter; E. H. Bower; J. Kamien; L. Amass	2008	A history of sexual, emotional, or physical abuse predicts adjustment during opioid maintenance treatment		J Subst Abuse Treat			34		2	208-14	Excluded during title/abstract screening
Journal Article	S. Brady	2008	The impact of sexual abuse on sexual identity formation in gay men		J Child Sex Abus			17		2025-04-03	359-76	Excluded during title/abstract screening
Journal Article	E. B. Binder; R. G. Bradley; W. Liu; M. P. Epstein; T. C. Deveau; K. B. Mercer; Y. Tang; C. F. Gillespie; C. M. Heim; C. B. Nemeroff; A. C. Schwartz; J. F. Cubells; K. J. Ressler	2008	Association of FKBP5 polymorphisms and childhood abuse with risk of posttraumatic stress disorder symptoms in adults		Jama			299		11	1291-305	Participants reports abusing older adults
Journal Article	S. R. Benatar; R. E. Upshur	2008	Dual loyalty of physicians in the military and in civilian life		Am J Public Health			98		12	2161-7	Excluded during title/abstract screening
Journal Article	A. L. Begun; M. J. Brondino; D. Bolt; B. Weinstein; T. Strodthoff; G. Shelley	2008	The revised safe at home instrument for assessing readiness to change intimate partner violence		Violence Vict			23		4	508-24	Excluded during title/abstract screening
[truncated: 7,252 more rows]
